# Supplementary material for: 1-Amino­pyridinium triiodidoplumbate(II)
Source: Acta Crystallogr Sect E Struct Rep Online. 2010 Sep 15;66(Pt 10):m1259. doi: 10.1107/S1600536810036263 (PMC2983224; doi:10.1107/S1600536810036263)
Supplement: Supplementary file 1 [file e-66-m1259-sup1.cif]

##############################################################################
###                                                                        ###
###        Electronic paper (Acta Crystallographica Section E)             ###
###                                                                        ###
##############################################################################
#                                                                            #
# This CIF contains the data in a paper accepted for publication in Acta     #
# Crystallographica Section E. It conforms to the requirements of Notes      #
# for Authors for Section E, and has been peer reviewed under the auspices   #
# of the IUCr Commission on Journals.                                        #
#                                                                            #
# Full details of the Crystallographic Information File format               #
# are given in the paper "The Crystallographic Information File (CIF):       #
# a New Standard Archive File for Crystallography" by S. R. Hall, F. H.      #
# Allen and I. D. Brown [Acta Cryst. (1991), A47, 655-685].                  #
#                                                                            #
# The current version of the core CIF dictionary is obtainable from          #
# ftp://ftp.iucr.org/pub/cif_core.dic. The current version number is 2.4.    #
#                                                                            #
# Software is freely available for graphical display of the structure(s) in  #
# this CIF.  For information consult the CIF home page http://www.iucr.org/  #
# cif/home.html                                                              #
#                                                                            #
# This file may be used for bona fide research purposes within the           #
# scientific community so long as proper attribution is given to the journal # 
# article from which it was obtained.                                        #
#                                                                            #
##############################################################################
                                             
data_global
_audit_creation_method     'from SHELXL97 CIF and IUCr SHELXL97-template'
_journal_date_recd_electronic     2010-08-21
_journal_date_accepted     2010-09-09
_journal_name_full     'Acta Crystallographica, Section E'
_journal_year     2010
_journal_volume     66
_journal_issue     10
_journal_page_first     m1259
_journal_page_last     m1259
_journal_paper_category     QM
_journal_coeditor_code     WM2395
_publ_contact_author_name     'Hai-Bao Duan'
_publ_contact_author_address
;
Department of Chemistry,
Nanjing Xiaozhuang College,
Nanjing, 210017,
People's Republic of China
;
_publ_contact_author_email     'duanhaibao4660@163.com'
_publ_contact_author_fax     '86 25 83587820'
_publ_contact_author_phone     '86 25 83587820'
_publ_section_title
;
1-Aminopyridinium triiodidoplumbate(II)
;
loop_
    _publ_author_name
    _publ_author_address
    'Shan-Shan Yu'
;
   Department of Chemistry,
   Nanjing Xiaozhuang College,
   Nanjing 210017,
   People's Republic of China
;
    'Hua Xian'
;
   Department of Chemistry,
   Nanjing Xiaozhuang College,
   Nanjing 210017,
   People's Republic of China
;
    'Hai-Bao Duan'
;
   Department of Chemistry,
   Nanjing Xiaozhuang College,
   Nanjing 210017,
   People's Republic of China
;
data_I
_audit_creation_method     SHELXL-97
_chemical_name_systematic
;
1-Aminopyridinium triiodidoplumbate(II)
;
_chemical_name_common     ?
_chemical_formula_moiety     'C5 H7 N2 +, Pb I3 -'
_chemical_formula_sum     'C5 H7 I3 N2 Pb '
_chemical_formula_iupac     '(C5 H7 N2) [Pb I3]'
_chemical_formula_weight     683.03
_chemical_melting_point     ?
_symmetry_cell_setting     orthorhombic
_symmetry_space_group_name_H-M     'P n m a'
_symmetry_space_group_name_Hall     '-P 2ac 2n'
loop_
    _symmetry_equiv_pos_as_xyz
    'x, y, z'
    '-x+1/2, -y, z+1/2'
    'x+1/2, -y+1/2, -z+1/2'
    '-x, y+1/2, -z'
    '-x, -y, -z'
    'x-1/2, y, -z-1/2'
    '-x-1/2, y-1/2, z-1/2'
    'x, -y-1/2, z'
_cell_length_a     15.0417(19)
_cell_length_b     8.1316(10)
_cell_length_c     10.5625(14)
_cell_angle_alpha     90.00
_cell_angle_beta     90.00
_cell_angle_gamma     90.00
_cell_volume     1291.9(3)
_cell_formula_units_Z     4
_cell_measurement_reflns_used     ?
_cell_measurement_theta_min     ?
_cell_measurement_theta_max     ?
_cell_measurement_temperature     296(2)
_exptl_crystal_description     needle
_exptl_crystal_colour     orange
_exptl_crystal_size_max     0.6
_exptl_crystal_size_mid     0.2
_exptl_crystal_size_min     0.1
_exptl_crystal_density_diffrn     3.512
_exptl_crystal_density_meas     ?
_exptl_crystal_density_method     'not measured'
_exptl_crystal_F_000     1168
_exptl_absorpt_coefficient_mu     20.184
_exptl_absorpt_correction_type     multi-scan
_exptl_absorpt_process_details     '(SADABS; Bruker, 2000)'
_exptl_absorpt_correction_T_min     0.011
_exptl_absorpt_correction_T_max     0.133
_exptl_special_details
;
;
_diffrn_ambient_temperature     296(2)
_diffrn_radiation_type     MoK\a
_diffrn_radiation_wavelength     0.71073
_diffrn_radiation_source     'fine-focus sealed tube'
_diffrn_radiation_monochromator     graphite
_diffrn_measurement_device_type     'Bruker SMART CCD area-detector'
_diffrn_measurement_method     'phi and omega scans'
_diffrn_detector_area_resol_mean     ?
_diffrn_reflns_number     10792
_diffrn_reflns_av_R_equivalents     0.0363
_diffrn_reflns_av_sigmaI/netI     0.0239
_diffrn_reflns_theta_min     2.36
_diffrn_reflns_theta_max     27.61
_diffrn_reflns_theta_full     27.61
_diffrn_measured_fraction_theta_max     0.999
_diffrn_measured_fraction_theta_full     0.999
_diffrn_reflns_limit_h_min     -19
_diffrn_reflns_limit_h_max     19
_diffrn_reflns_limit_k_min     -10
_diffrn_reflns_limit_k_max     10
_diffrn_reflns_limit_l_min     -13
_diffrn_reflns_limit_l_max     13
_diffrn_standards_number     ?
_diffrn_standards_interval_count     ?
_diffrn_standards_interval_time     ?
_diffrn_standards_decay_%     ?
_refine_special_details
;
Refinement of <i>F</i>^2^ against ALL reflections. The weighted <i>R</i>-factor
<i>wR</i> and goodness of fit <i>S</i> are based on <i>F</i>^2^, conventional
<i>R</i>-factors <i>R</i> are based on <i>F</i>, with <i>F</i> set to zero for
negative <i>F</i>^2^. The threshold expression of <i>F</i>^2^ >
\s(<i>F</i>^2^) is used only for calculating <i>R</i>-factors(gt) <i>etc</i>.
and is not relevant to the choice of reflections for refinement.
<i>R</i>-factors based on <i>F</i>^2^ are statistically about twice as large
as those based on <i>F</i>, and <i>R</i>- factors based on ALL data will be
even larger.
;
_reflns_number_total     1607
_reflns_number_gt     1263
_reflns_threshold_expression     I>2sigma(I)
_refine_ls_structure_factor_coef     Fsqd
_refine_ls_matrix_type     full
_refine_ls_R_factor_all     0.0359
_refine_ls_R_factor_gt     0.0247
_refine_ls_wR_factor_gt     0.0524
_refine_ls_wR_factor_ref     0.0562
_refine_ls_goodness_of_fit_ref     1.109
_refine_ls_restrained_S_all     1.114
_refine_ls_number_reflns     1607
_refine_ls_number_parameters     61
_refine_ls_number_restraints     1
_refine_ls_hydrogen_treatment     constr
_refine_ls_weighting_scheme     calc
_refine_ls_weighting_details
         'calc w=1/[\s^2^(Fo^2^)+(0.0160P)^2^+2.8133P] where P=(Fo^2^+2Fc^2^)/3'
_atom_sites_solution_hydrogens     geom
_atom_sites_solution_primary     direct
_atom_sites_solution_secondary     difmap
_refine_ls_shift/su_max     0.001
_refine_ls_shift/su_mean     0.000
_refine_diff_density_max     0.857
_refine_diff_density_min     -1.050
_refine_ls_extinction_method     none
_refine_ls_extinction_coef     ?
loop_
    _atom_type_symbol
    _atom_type_description
    _atom_type_scat_dispersion_real
    _atom_type_scat_dispersion_imag
    _atom_type_scat_source
    'C' 'C' 0.0033 0.0016
                         'International Tables Vol C Tables 4.2.6.8 and 6.1.1.4'
    'H' 'H' 0.0000 0.0000
                         'International Tables Vol C Tables 4.2.6.8 and 6.1.1.4'
    'I' 'I' -0.4742 1.8119
                         'International Tables Vol C Tables 4.2.6.8 and 6.1.1.4'
    'N' 'N' 0.0061 0.0033
                         'International Tables Vol C Tables 4.2.6.8 and 6.1.1.4'
    'Pb' 'Pb' -3.3944 10.1111
                         'International Tables Vol C Tables 4.2.6.8 and 6.1.1.4'
_computing_data_collection     'SMART (Bruker, 2000)'
_computing_cell_refinement     'SAINT (Bruker, 2000)'
_computing_data_reduction     'SAINT (Bruker, 2000)'
_computing_structure_solution     'SHELXTL (Sheldrick, 2008)'
_computing_structure_refinement     'SHELXTL (Sheldrick, 2008)'
_computing_molecular_graphics     'SHELXTL (Sheldrick, 2008)'
_computing_publication_material     'SHELXTL (Sheldrick, 2008)'
loop_
    _atom_site_type_symbol
    _atom_site_label
    _atom_site_fract_x
    _atom_site_fract_y
    _atom_site_fract_z
    _atom_site_U_iso_or_equiv
    _atom_site_adp_type
    _atom_site_calc_flag
    _atom_site_refinement_flags
    _atom_site_occupancy
    _atom_site_disorder_assembly
    _atom_site_disorder_group
    Pb Pb1 0.5000 0.5000 0.5000 0.05028(11) Uani d SU 1 . .
    I I1 0.66188(4) 0.2500 0.44218(7) 0.06995(19) Uani d SU 1 . .
    I I2 0.45861(4) 0.2500 0.73162(5) 0.05961(16) Uani d S 1 . .
    I I3 0.38187(5) 0.2500 0.33215(6) 0.06837(19) Uani d S 1 . .
    C C1 0.0996(6) 0.1682(10) 0.4247(8) 0.100(3) Uani d . 1 . .
    H H1 0.0708 0.1100 0.3609 0.120 Uiso calc R 1 . .
    C C2 0.1419(7) 0.0883(12) 0.5186(9) 0.103(3) Uani d . 1 . .
    H H2 0.1424 -0.0261 0.5197 0.123 Uiso calc R 1 A 1
    C C3 0.1824(5) 0.1708(11) 0.6087(7) 0.100(3) Uani d P 0.50 . 2
    H H3 0.2114 0.1142 0.6731 0.120 Uiso calc PR 0.50 . 2
    N N1 0.1824(5) 0.1708(11) 0.6087(7) 0.100(3) Uani d P 0.50 . 1
    N N2 0.2230(10) 0.132(2) 0.7177(16) 0.121(5) Uani d P 0.50 . 1
    H H2A 0.2415 0.2091 0.7672 0.146 Uiso calc PR 0.50 . 1
    H H2B 0.2307 0.0310 0.7382 0.146 Uiso calc PR 0.50 . 1
loop_
    _atom_site_aniso_label
    _atom_site_aniso_U_11
    _atom_site_aniso_U_22
    _atom_site_aniso_U_33
    _atom_site_aniso_U_12
    _atom_site_aniso_U_13
    _atom_site_aniso_U_23
    Pb1 0.0585(2) 0.03787(16) 0.05448(19) 0.00017(13) 0.00130(15) -0.00097(14)
    I1 0.0549(3) 0.0611(4) 0.0938(5) 0.000 0.0189(3) 0.000
    I2 0.0727(4) 0.0575(3) 0.0486(3) 0.000 0.0023(3) 0.000
    I3 0.0753(4) 0.0603(4) 0.0696(4) 0.000 -0.0268(3) 0.000
    C1 0.120(7) 0.100(6) 0.081(5) -0.001(5) -0.015(5) -0.010(5)
    C2 0.104(7) 0.089(6) 0.114(8) -0.005(5) 0.008(6) 0.004(6)
    C3 0.064(4) 0.162(9) 0.074(5) 0.010(4) 0.010(3) 0.026(5)
    N1 0.064(4) 0.162(9) 0.074(5) 0.010(4) 0.010(3) 0.026(5)
    N2 0.111(11) 0.121(12) 0.133(13) 0.004(10) -0.004(11) 0.029(11)
_geom_special_details
;
All e.s.d.'s (except the e.s.d. in the dihedral angle between two l.s. planes)
are estimated using the full covariance matrix. The cell e.s.d.'s are taken
into account individually in the estimation of e.s.d.'s in distances, angles
and torsion angles; correlations between e.s.d.'s in cell parameters are only
used when they are defined by crystal symmetry. An approximate (isotropic)
treatment of cell e.s.d.'s is used for estimating e.s.d.'s involving l.s.
planes.
;
loop_
    _geom_bond_atom_site_label_1
    _geom_bond_atom_site_label_2
    _geom_bond_site_symmetry_2
    _geom_bond_distance
    _geom_bond_publ_flag
    Pb1 I3 5_666 3.2301(5) ?
    Pb1 I3 . 3.2301(5) y
    Pb1 I1 . 3.2303(5) y
    Pb1 I1 5_666 3.2303(5) ?
    Pb1 I2 . 3.2412(5) y
    Pb1 I2 5_666 3.2412(5) ?
    I1 Pb1 4_646 3.2303(5) ?
    I2 Pb1 4_646 3.2412(5) ?
    I3 Pb1 4_646 3.2301(5) ?
    C1 C1 8_565 1.331(16) ?
    C1 C2 . 1.345(12) ?
    C1 H1 . 0.9300 ?
    C2 C3 . 1.315(11) ?
    C2 H2 . 0.9300 ?
    C3 C3 8_565 1.288(18) ?
    C3 H3 . 0.9300 ?
    N2 H2A . 0.8600 ?
    N2 H2B . 0.8600 ?
loop_
    _geom_angle_atom_site_label_1
    _geom_angle_atom_site_label_2
    _geom_angle_atom_site_label_3
    _geom_angle_site_symmetry_1
    _geom_angle_site_symmetry_3
    _geom_angle
    _geom_angle_publ_flag
    I3 Pb1 I3 5_666 . 180.0 ?
    I3 Pb1 I1 5_666 . 94.886(17) ?
    I3 Pb1 I1 . . 85.114(17) ?
    I3 Pb1 I1 5_666 5_666 85.114(17) ?
    I3 Pb1 I1 . 5_666 94.886(17) ?
    I1 Pb1 I1 . 5_666 180.0 ?
    I3 Pb1 I2 5_666 . 94.940(16) ?
    I3 Pb1 I2 . . 85.060(16) ?
    I1 Pb1 I2 . . 83.844(15) ?
    I1 Pb1 I2 5_666 . 96.156(15) ?
    I3 Pb1 I2 5_666 5_666 85.060(16) ?
    I3 Pb1 I2 . 5_666 94.940(16) ?
    I1 Pb1 I2 . 5_666 96.156(15) ?
    I1 Pb1 I2 5_666 5_666 83.844(15) ?
    I2 Pb1 I2 . 5_666 180.0 ?
    Pb1 I1 Pb1 4_646 . 78.000(17) ?
    Pb1 I2 Pb1 4_646 . 77.688(16) ?
    Pb1 I3 Pb1 . 4_646 78.007(16) ?
    C1 C1 C2 8_565 . 118.9(6) ?
    C1 C1 H1 8_565 . 120.6 ?
    C2 C1 H1 . . 120.6 ?
    C3 C2 C1 . . 120.4(9) ?
    C3 C2 H2 . . 119.8 ?
    C1 C2 H2 . . 119.8 ?
    C3 C3 C2 8_565 . 120.7(6) ?
    C3 C3 H3 8_565 . 119.7 ?
    C2 C3 H3 . . 119.7 ?
    H2A N2 H2B . . 120.0 ?
