# Supplementary material for: 1-Amino­pyridinium triiodidoplumbate(II)
Source: Acta Crystallogr Sect E Struct Rep Online. 2010 Sep 15;66(Pt 10):m1259. doi: 10.1107/S1600536810036263 (PMC2983224; doi:10.1107/S1600536810036263)
Supplement: Supplementary file 2 [file e-66-m1259-Isup2.hkl]

# 
# h,k,l, Fc-squared, Fo-squared, sigma(Fo-squared) and status flag 
# 
data_I
_shelx_title ' 1 in P-1                         Pnma' 
_shelx_refln_list_code          4 
_shelx_F_calc_maximum      533.26 
_exptl_crystal_F_000      1168.00 
_reflns_d_resolution_high  0.7668 
 
loop_ 
 _symmetry_equiv_pos_as_xyz 
 'x, y, z' 
 '-x+1/2, -y, z+1/2' 
 'x+1/2, -y+1/2, -z+1/2' 
 '-x, y+1/2, -z' 
 '-x, -y, -z' 
 'x-1/2, y, -z-1/2' 
 '-x-1/2, y-1/2, z-1/2' 
 'x, -y-1/2, z' 
 
_cell_length_a    15.0417 
_cell_length_b     8.1316 
_cell_length_c    10.5625 
_cell_angle_alpha  90.000 
_cell_angle_beta   90.000 
_cell_angle_gamma  90.000 
 
_shelx_F_squared_multiplier     1.000 
 
loop_ 
 _refln_index_h 
 _refln_index_k 
 _refln_index_l 
 _refln_F_squared_calc 
 _refln_F_squared_meas 
 _refln_F_squared_sigma 
 _refln_observed_status 
   2   0   0   118219.21   118564.80   3966.32 o 
   4   0   0     2356.34     1987.55     56.97 o 
   6   0   0   113275.02   114989.09   2630.93 o 
   8   0   0    35154.58    34601.49    811.59 o 
  10   0   0     2269.01     2284.18    111.68 o 
  12   0   0     4738.55     4584.79    194.56 o 
  14   0   0      357.80      392.48     71.09 o 
  16   0   0      817.48      914.42    227.80 o 
  18   0   0     3230.20     3818.09    947.33 o 
   2   1   0      479.44      721.81     25.10 o 
   4   1   0   107399.27   109154.89   2290.98 o 
   6   1   0      620.86      598.17     40.61 o 
   8   1   0     1899.05     2065.09     48.88 o 
  10   1   0    26083.20    25212.53    429.91 o 
  12   1   0     1747.57     1776.85     86.85 o 
  14   1   0     7289.92     7449.48    404.71 o 
  16   1   0      148.06      149.06     51.19 o 
  18   1   0       25.19        5.30     55.27 o 
   0   2   0    70987.45    71587.29   2029.82 o 
   2   2   0    35947.59    36760.63    659.85 o 
   4   2   0   156246.41   153128.88   3044.87 o 
   6   2   0    13330.08    14232.70    242.81 o 
   8   2   0    26174.79    25765.64    480.05 o 
  10   2   0    42150.00    40099.89    806.15 o 
  12   2   0    15191.22    14910.88    303.00 o 
  14   2   0    13928.32    13596.08    313.12 o 
  16   2   0     4194.67     4955.77    486.65 o 
  18   2   0       69.12      135.32     66.66 o 
   2   3   0    11551.65    11637.80    220.88 o 
   4   3   0    48886.32    49695.11    811.81 o 
   6   3   0      351.38      378.80     20.37 o 
   8   3   0     1428.92     1462.11     50.47 o 
  10   3   0    17632.78    16819.98    423.24 o 
  12   3   0     1151.04     1028.31     58.55 o 
  14   3   0     4985.43     4664.39    134.71 o 
  16   3   0      116.67       62.44     47.52 o 
  18   3   0       24.39       46.09     70.15 o 
   0   4   0   284361.47   266913.00   6086.26 o 
   2   4   0    73664.23    73444.96   1193.83 o 
   4   4   0     7303.48     7432.64    136.51 o 
   6   4   0    52064.28    49781.40    818.73 o 
   8   4   0    19507.41    17367.85    414.39 o 
  10   4   0     1575.12     1522.08     93.05 o 
  12   4   0     2885.32     2814.32    160.00 o 
  14   4   0      418.59      455.88     54.35 o 
  16   4   0      547.00      491.18     62.07 o 
  18   4   0     1879.03     1915.53    150.77 o 
   2   5   0     4047.92     4001.42     84.26 o 
   4   5   0    21714.27    21802.94    411.54 o 
   6   5   0      391.71      477.34     33.86 o 
   8   5   0      971.29     1080.92     50.57 o 
  10   5   0     7541.92     7285.65    206.21 o 
  12   5   0      856.63      878.66     62.87 o 
  14   5   0     2398.72     2331.47    104.90 o 
  16   5   0       81.12      111.98     50.41 o 
   0   6   0     4150.36     4099.85    126.65 o 
   2   6   0    11176.23    11051.23    202.99 o 
   4   6   0    38105.13    37213.50    687.35 o 
   6   6   0     4934.90     5048.33    180.82 o 
   8   6   0     7532.90     7128.52    183.76 o 
  10   6   0    14257.61    13018.13    340.56 o 
  12   6   0     5386.34     5063.01    165.63 o 
  14   6   0     3937.20     4026.60    149.37 o 
  16   6   0     1522.23     1706.70    102.58 o 
   2   7   0      962.68      965.32     46.16 o 
   4   7   0     7141.52     7163.53    221.62 o 
   6   7   0      114.10      123.62     38.71 o 
   8   7   0      269.26      268.27     43.06 o 
  10   7   0     2418.93     2345.75    103.56 o 
  12   7   0      288.95      402.58     57.84 o 
  14   7   0      867.93      933.78     83.39 o 
   0   8   0    38828.29    33123.02   4647.02 o 
   2   8   0    11569.84    11323.55    327.41 o 
   4   8   0     2686.41     2532.07    118.30 o 
   6   8   0     8696.44     7899.92    299.81 o 
   8   8   0     4045.07     4110.70    134.15 o 
  10   8   0      749.67      811.66     70.14 o 
  12   8   0      829.42      764.10     75.34 o 
   2   9   0      273.48      286.32     59.14 o 
   4   9   0     1624.49     1738.35    105.35 o 
   6   9   0       21.52      -12.57     59.70 o 
   8   9   0       32.00      -37.67     61.57 o 
  10   9   0      657.69      633.08     92.66 o 
   0  10   0      100.09       36.83    127.95 o 
   2  10   0     1848.45     1747.44    114.03 o 
   4  10   0     3899.16     3892.42    172.23 o 
   6  10   0     1163.59     1301.66    121.44 o 
   1   0   1   170954.05   143864.66   3328.77 o 
   2   0   1      622.16      563.05     17.94 o 
   3   0   1    22508.07    22546.46    486.62 o 
   4   0   1    14152.28    14280.16    238.19 o 
   5   0   1    60603.30    62994.27   1106.94 o 
   6   0   1    40643.23    41636.64    738.21 o 
   7   0   1    85530.77    84438.84   1486.06 o 
   8   0   1    24188.74    23851.09    432.64 o 
   9   0   1     9889.27     9670.49    175.82 o 
  10   0   1     1224.18     1228.94     42.84 o 
  11   0   1    11405.79    11432.42    210.37 o 
  12   0   1     1108.62     1028.84     49.44 o 
  13   0   1    10246.43    10722.16    390.38 o 
  14   0   1      510.04      608.64     56.62 o 
  15   0   1      880.49     1114.30     75.46 o 
  16   0   1       87.43      106.56     47.74 o 
  17   0   1     2163.88     2441.95    128.34 o 
  18   0   1      662.32      980.80    110.21 o 
  19   0   1     1558.10     1828.93    216.75 o 
   0   1   1      156.35      168.47     17.83 o 
   1   1   1      242.30      294.04     14.81 o 
   2   1   1    16749.11    18489.18    226.12 o 
   3   1   1     7986.87     8504.02    112.01 o 
   4   1   1    72664.72    71969.12   1034.49 o 
   5   1   1     7151.41     7387.17    137.68 o 
   6   1   1        3.09       57.45     10.33 o 
   7   1   1    13310.26    13320.14    170.30 o 
   8   1   1    15622.05    16098.47    195.90 o 
   9   1   1        7.16       26.24     10.00 o 
  10   1   1     3970.35     3849.79     64.42 o 
  11   1   1     8779.06     8781.09    137.14 o 
  12   1   1     1072.27     1119.37     35.90 o 
  13   1   1     1269.05     1360.99     62.33 o 
  14   1   1      195.60      270.28     44.36 o 
  15   1   1      881.26      969.53     62.15 o 
  16   1   1      125.95      194.58     39.11 o 
  17   1   1      569.75      710.97     99.43 o 
  18   1   1      175.89      276.89     64.56 o 
  19   1   1       17.40       33.85     45.95 o 
   1   2   1    13483.46    13706.64    188.73 o 
   2   2   1       55.73       75.58      6.55 o 
   3   2   1   185846.72   182814.70   2248.55 o 
   4   2   1     5082.74     5276.95     75.69 o 
   5   2   1    49604.65    50807.67    612.80 o 
   6   2   1    37502.36    36964.77    455.23 o 
   7   2   1     6732.92     6880.60     95.23 o 
   8   2   1    19292.55    18778.78    258.19 o 
   9   2   1    38451.32    36871.36    591.56 o 
  10   2   1      829.60      788.71     31.73 o 
  11   2   1    14318.18    14006.73    221.14 o 
  12   2   1      933.78      880.25     32.70 o 
  13   2   1     3861.88     3973.76     81.95 o 
  14   2   1      455.00      542.10     47.37 o 
  15   2   1     6591.83     6827.71    210.50 o 
  16   2   1       74.05      172.94     37.57 o 
  17   2   1      941.93      948.66     58.96 o 
  18   2   1      513.99      613.83     57.33 o 
  19   2   1      145.59       97.24     63.68 o 
   1   3   1     6155.66     6248.97     83.99 o 
   2   3   1    18647.38    18692.40    221.31 o 
   3   3   1     1767.77     1876.88     34.57 o 
   4   3   1    36039.49    35180.07    428.81 o 
   5   3   1     8294.26     8271.23    105.08 o 
   6   3   1      109.72      161.28     19.36 o 
   7   3   1     8715.17     8662.20    124.36 o 
   8   3   1     9484.76     9360.61    143.90 o 
   9   3   1       10.20       18.77     19.58 o 
  10   3   1     2714.24     2645.88     58.18 o 
  11   3   1     6028.29     5790.78    116.16 o 
  12   3   1      735.66      708.16     33.62 o 
  13   3   1      925.01      926.65     36.70 o 
  14   3   1      133.47      147.37     25.26 o 
  15   3   1      599.80      680.08     42.60 o 
  16   3   1      103.67      139.91     48.52 o 
  17   3   1      363.35      448.07     55.19 o 
  18   3   1      126.76      149.09     50.01 o 
   1   4   1   107625.70   107851.81   1424.40 o 
   2   4   1        7.20       23.44     12.42 o 
   3   4   1     3821.76     4036.44     59.41 o 
   4   4   1     1140.26     1194.80     25.74 o 
   5   4   1    28515.38    28144.66    348.68 o 
   6   4   1    22432.52    21470.05    299.59 o 
   7   4   1    45112.75    43323.03    559.88 o 
   8   4   1    10479.56     9867.31    220.76 o 
   9   4   1     6124.98     5929.75     97.29 o 
  10   4   1      518.38      544.94     27.50 o 
  11   4   1     7317.46     6756.84    118.89 o 
  12   4   1      541.38      511.55     34.20 o 
  13   4   1     5747.10     5543.40    175.92 o 
  14   4   1      232.75      232.17     31.02 o 
  15   4   1      650.11      709.99     42.93 o 
  16   4   1       57.63        0.74     30.79 o 
  17   4   1     1356.78     1394.54     90.69 o 
  18   4   1      291.46      348.91     64.36 o 
   0   5   1      441.82      536.81     29.13 o 
   1   5   1     1909.81     2058.42     39.08 o 
   2   5   1     7998.37     7752.17    111.19 o 
   3   5   1      829.17      859.19     26.05 o 
   4   5   1    14678.97    14200.75    176.52 o 
   5   5   1     2657.20     2735.63     52.36 o 
   6   5   1       84.14       61.06     17.27 o 
   7   5   1     3742.37     3560.36     69.93 o 
   8   5   1     3876.26     3661.40     73.32 o 
   9   5   1       41.85       44.51     20.37 o 
  10   5   1     1284.96     1218.14     43.07 o 
  11   5   1     2606.74     2436.19     62.48 o 
  12   5   1      365.47      324.76     33.80 o 
  13   5   1      572.94      472.50     51.47 o 
  14   5   1       55.56       65.41     29.80 o 
  15   5   1      230.66      181.85     34.86 o 
  16   5   1       61.83       26.08     35.37 o 
  17   5   1      188.88      206.68     49.45 o 
   1   6   1     5970.21     6148.72     97.28 o 
   2   6   1       11.33       24.34     16.30 o 
   3   6   1    42495.84    41085.79    560.10 o 
   4   6   1      576.08      659.03     28.49 o 
   5   6   1    14887.73    14809.92    233.09 o 
   6   6   1     8443.99     8306.09    145.73 o 
   7   6   1     4523.41     4562.93     97.47 o 
   8   6   1     4280.89     4182.78     88.52 o 
   9   6   1    11247.05    10399.67    179.23 o 
  10   6   1      221.02      200.71     29.55 o 
  11   6   1     4056.43     3901.13    117.10 o 
  12   6   1      184.55      134.39     31.44 o 
  13   6   1     1825.60     1781.48     65.28 o 
  14   6   1       91.12      128.50     35.68 o 
  15   6   1     2328.62     2395.84     82.88 o 
  16   6   1       22.64        4.13     38.08 o 
   0   7   1       63.42       15.76     20.21 o 
   1   7   1      418.93      471.22     27.67 o 
   2   7   1     2160.31     2051.90     50.38 o 
   3   7   1      283.52      265.51     26.18 o 
   4   7   1     4757.79     4235.48    171.54 o 
   5   7   1      749.88      862.27     41.48 o 
   6   7   1       30.24       24.72     24.10 o 
   7   7   1     1217.56     1207.22     48.30 o 
   8   7   1     1309.71     1180.92     47.64 o 
   9   7   1       12.20        5.28     25.97 o 
  10   7   1      456.57      522.47     39.38 o 
  11   7   1      852.65      809.36     47.24 o 
  12   7   1      139.82      119.05     45.67 o 
  13   7   1      204.41      150.32     37.21 o 
  14   7   1       21.93        3.69     36.12 o 
   1   8   1    15316.10    15098.34    245.89 o 
   2   8   1        1.92       -2.87     27.58 o 
   3   8   1     2257.26     2281.18     78.23 o 
   4   8   1      202.31      189.13     32.58 o 
   5   8   1     5792.44     5699.64    164.31 o 
   6   8   1     2215.87     2285.74     94.23 o 
   7   8   1     7647.44     7331.27    175.61 o 
   8   8   1     1218.02     1400.67     64.99 o 
   9   8   1     1781.14     1710.13     76.01 o 
  10   8   1       63.85       92.17     37.41 o 
  11   8   1     1743.96     1715.42     66.74 o 
  12   8   1       57.17       77.81     37.69 o 
   0   9   1        9.35       70.37     48.79 o 
   1   9   1      113.93       72.78     36.48 o 
   2   9   1      525.70      502.85     47.18 o 
   3   9   1       65.53       28.52     35.14 o 
   4   9   1     1197.84     1203.26     63.98 o 
   5   9   1      231.39      264.15     68.75 o 
   6   9   1        3.82       -3.69     37.26 o 
   7   9   1      282.38      275.54     53.40 o 
   8   9   1      327.98      316.21     50.26 o 
   9   9   1        0.17      -15.52     43.77 o 
  10   9   1      114.75       82.38     50.95 o 
   1  10   1     1415.22     1436.70     88.90 o 
   2  10   1        0.00      -22.34     41.88 o 
   3  10   1     4470.97     4499.84    171.96 o 
   4  10   1       50.00       20.85     52.66 o 
   5  10   1     2074.41     2091.29    109.81 o 
   6  10   1      476.76      457.95     63.84 o 
   0   0   2    37039.55    40192.19   1081.13 o 
   1   0   2     1691.51     1646.32     40.61 o 
   2   0   2     5701.73     5382.33    217.22 o 
   3   0   2    12994.23    13211.14    261.56 o 
   4   0   2    16138.28    17109.36    314.63 o 
   5   0   2       89.08      145.89     22.12 o 
   6   0   2   116355.09   118329.01   1907.28 o 
   7   0   2    33826.77    33568.49    555.45 o 
   8   0   2    22268.16    22663.12    383.09 o 
   9   0   2        1.71       14.36     18.63 o 
  10   0   2    15245.33    15355.11    272.14 o 
  11   0   2     8120.50     8452.65    216.21 o 
  12   0   2    41693.63    42911.19    876.32 o 
  13   0   2      647.00      889.96     61.86 o 
  14   0   2    10156.90    10267.25    293.66 o 
  15   0   2      668.33      776.27     64.73 o 
  16   0   2     1231.13     1331.78    106.57 o 
  17   0   2      415.41      440.53     68.22 o 
  18   0   2     1461.63     1587.64    109.89 o 
  19   0   2       40.36       60.11     68.48 o 
   1   1   2    16105.13    16546.18    201.91 o 
   2   1   2    96707.83   103186.91   1285.31 o 
   3   1   2    60120.88    62188.97    793.96 o 
   4   1   2     3525.86     3650.34     72.15 o 
   5   1   2     1288.66     1308.56     29.96 o 
   6   1   2     1081.04     1091.72     22.86 o 
   7   1   2    11360.49    11170.12    149.46 o 
   8   1   2    17076.24    17058.39    236.39 o 
   9   1   2       79.54      110.76     11.39 o 
  10   1   2      255.98      263.02     16.85 o 
  11   1   2        1.53       -1.93     13.42 o 
  12   1   2       77.99      132.40     19.87 o 
  13   1   2       16.39       46.65     26.85 o 
  14   1   2       33.69       75.03     28.56 o 
  15   1   2       89.18       53.57     29.40 o 
  16   1   2     1493.50     1555.12     93.62 o 
  17   1   2      146.21      162.86     42.05 o 
  18   1   2      209.28      232.92     49.01 o 
  19   1   2       50.47      -20.15     45.87 o 
   0   2   2   151115.38   155361.44   2853.16 o 
   1   2   2       72.15       82.70      8.13 o 
   2   2   2   190386.42   192547.14   2417.74 o 
   3   2   2     5413.43     5690.10     72.74 o 
   4   2   2    77904.11    77580.78    889.14 o 
   5   2   2       39.62      126.13     10.08 o 
   6   2   2     9059.14     8865.50    117.90 o 
   7   2   2    23361.65    23340.84    319.84 o 
   8   2   2    32397.19    31744.34    392.53 o 
   9   2   2        0.10        7.06     19.36 o 
  10   2   2    14229.50    14061.25    222.71 o 
  11   2   2     6242.29     6282.04    102.91 o 
  12   2   2      267.60      299.00     23.00 o 
  13   2   2      575.18      671.26     34.81 o 
  14   2   2     1251.18     1295.45     54.48 o 
  15   2   2      656.39      723.54     52.97 o 
  16   2   2     2967.92     2755.54    157.55 o 
  17   2   2      344.08      366.59     51.18 o 
  18   2   2      452.53      365.46     55.25 o 
  19   2   2       30.63       49.44     51.62 o 
   1   3   2     9817.41    10152.94    130.99 o 
   2   3   2    39551.02    40868.82    521.53 o 
   3   3   2    26037.18    25710.34    301.82 o 
   4   3   2     2131.54     2289.98     36.32 o 
   5   3   2     3314.81     3225.24     47.70 o 
   6   3   2     2614.48     2635.36     47.28 o 
   7   3   2     7148.77     7034.98    104.45 o 
   8   3   2     9015.35     8808.79    122.36 o 
   9   3   2      205.61      267.21     27.79 o 
  10   3   2      244.25      303.24     27.25 o 
  11   3   2        0.03       12.53     17.27 o 
  12   3   2       57.84       49.82     19.72 o 
  13   3   2       20.63        5.47     26.07 o 
  14   3   2       28.65       33.11     25.30 o 
  15   3   2       61.41       37.49     30.85 o 
  16   3   2     1103.10     1073.69     57.61 o 
  17   3   2       80.89       64.37     44.82 o 
  18   3   2      146.03       67.44     48.25 o 
   0   4   2    11856.40    11908.75    229.32 o 
   1   4   2        6.63        6.51      6.84 o 
   2   4   2     3366.97     3407.52     49.74 o 
   3   4   2     1182.95     1182.39     24.14 o 
   4   4   2    21352.71    21611.68    270.31 o 
   5   4   2       70.34      160.91     13.97 o 
   6   4   2    50276.98    49507.78    636.17 o 
   7   4   2     9513.15     9261.32    135.88 o 
   8   4   2    11923.76    11909.28    181.40 o 
   9   4   2        1.51       30.28     17.29 o 
  10   4   2     9455.98     9139.16    159.56 o 
  11   4   2     3532.22     3601.78     79.62 o 
  12   4   2    21557.27    21053.24    458.30 o 
  13   4   2      263.72      397.02     34.28 o 
  14   4   2     5848.72     5983.70    234.50 o 
  15   4   2      420.00      373.35     43.29 o 
  16   4   2      803.12      868.12     54.25 o 
  17   4   2      251.36      188.95     43.62 o 
   1   5   2     4262.54     4276.80     69.12 o 
   2   5   2    18387.10    17969.96    241.67 o 
   3   5   2    11106.95    10917.98    146.48 o 
   4   5   2      628.95      760.11     32.52 o 
   5   5   2     2116.74     2102.56     48.50 o 
   6   5   2      810.09      857.78     29.54 o 
   7   5   2     3246.72     3228.97     66.90 o 
   8   5   2     4930.52     4656.10     87.25 o 
   9   5   2      158.50      147.41     25.98 o 
  10   5   2      166.62      130.93     24.90 o 
  11   5   2        4.11      -18.10     23.07 o 
  12   5   2        3.00       -2.40     23.78 o 
  13   5   2       15.67       -5.82     24.77 o 
  14   5   2        9.33      -17.90     27.45 o 
  15   5   2       35.97       -6.58     31.71 o 
  16   5   2      520.71      555.55     91.34 o 
  17   5   2       30.51      -28.00     41.11 o 
   0   6   2    34897.18    35288.75   1050.88 o 
   1   6   2        6.32       60.59     19.90 o 
   2   6   2    46801.41    45880.48    597.53 o 
   3   6   2      409.89      528.94     32.58 o 
   4   6   2    22461.08    22717.21    307.19 o 
   5   6   2       24.41       58.50     17.20 o 
   6   6   2     3594.13     3468.79     71.28 o 
   7   6   2     3522.97     3544.03     74.27 o 
   8   6   2     9333.67     9038.53    157.08 o 
   9   6   2        7.63       38.39     23.91 o 
  10   6   2     5545.14     5581.22    159.46 o 
  11   6   2     1338.13     1396.62     82.80 o 
  12   6   2      123.28      129.29     31.49 o 
  13   6   2      117.40       48.92     32.29 o 
  14   6   2      550.76      592.82     46.11 o 
  15   6   2      203.12      228.71     41.57 o 
   1   7   2     1376.09     1385.17     42.06 o 
   2   7   2     5935.72     5993.54    105.34 o 
   3   7   2     3533.50     3367.09     72.22 o 
   4   7   2      256.81      240.98     30.29 o 
   5   7   2      538.53      627.74     39.27 o 
   6   7   2      225.39      206.56     32.10 o 
   7   7   2     1088.13     1130.78     60.60 o 
   8   7   2     1766.12     1813.89     59.87 o 
   9   7   2       62.99       51.20     27.04 o 
  10   7   2       57.91       49.20     29.24 o 
  11   7   2        0.44      -31.76     32.11 o 
  12   7   2        3.24       -8.31     31.61 o 
  13   7   2        7.83      -32.25     32.25 o 
  14   7   2        2.84      -33.93     33.93 o 
   0   8   2     3370.78     3364.02    109.70 o 
   1   8   2        1.19       14.57     24.66 o 
   2   8   2     1939.71     1909.47     61.47 o 
   3   8   2      152.90      188.11     34.34 o 
   4   8   2     4321.34     4067.78    193.01 o 
   5   8   2        7.07       73.83     35.00 o 
   6   8   2     8687.21     8940.69    190.85 o 
   7   8   2     1021.59     1145.19     59.93 o 
   8   8   2     2900.29     2813.20     90.43 o 
   9   8   2        0.30      -13.10     42.42 o 
  10   8   2     2206.76     2164.66     82.10 o 
  11   8   2      410.54      501.13     51.53 o 
  12   8   2     3794.69     3787.95    130.18 o 
   1   9   2      251.75      253.54     40.20 o 
   2   9   2     1267.62     1339.85     70.05 o 
   3   9   2      845.95      878.13     60.77 o 
   4   9   2       86.77       53.94     39.95 o 
   5   9   2      119.44      155.73     42.70 o 
   6   9   2       76.01       41.08     41.26 o 
   7   9   2      232.53      216.73     42.92 o 
   8   9   2      376.48      333.30     46.24 o 
   9   9   2        8.98       21.80     40.18 o 
   0  10   2     4125.11     4221.99    374.29 o 
   1  10   2        0.02       49.12     59.67 o 
   2  10   2     4716.28     4981.12    175.01 o 
   3  10   2       33.96       87.79     53.27 o 
   4  10   2     2722.05     2942.94    112.75 o 
   5  10   2        2.45      -46.29     46.29 o 
   1   0   3    12713.23    12775.44    217.39 o 
   2   0   3     2401.65     2383.42     55.85 o 
   3   0   3    55133.52    56354.76    995.68 o 
   4   0   3    26839.73    26265.57    435.78 o 
   5   0   3   125532.55   125802.32   2157.10 o 
   6   0   3    18838.44    18607.42    348.00 o 
   7   0   3    21098.68    20685.00    351.41 o 
   8   0   3      815.37      788.35     33.34 o 
   9   0   3     2715.88     2765.01    102.15 o 
  10   0   3     4514.48     4819.10    168.29 o 
  11   0   3    25127.60    25991.76    544.24 o 
  12   0   3      269.40      330.24     35.55 o 
  13   0   3    17489.77    17594.05    386.93 o 
  14   0   3     2866.37     2950.71    124.21 o 
  15   0   3     1497.95     1364.03    121.20 o 
  16   0   3        0.06       -4.06     45.43 o 
  17   0   3      844.07      994.05     87.90 o 
  18   0   3       17.40      -23.63     56.21 o 
  19   0   3      672.48      907.80    129.74 o 
   0   1   3    86441.32    83994.44   1529.10 o 
   1   1   3    35736.11    36655.29    489.76 o 
   2   1   3     6043.72     6428.99     86.83 o 
   3   1   3    17946.75    18635.76    231.08 o 
   4   1   3       52.44      146.06     22.73 o 
   5   1   3     4520.33     4391.51     61.24 o 
   6   1   3     6863.09     6779.50     92.48 o 
   7   1   3       27.02       37.01     10.48 o 
   8   1   3     1838.09     1958.19     43.34 o 
   9   1   3     1621.46     1604.24     36.80 o 
  10   1   3    11988.13    11939.26    168.16 o 
  11   1   3      823.61      917.36     59.31 o 
  12   1   3       29.90       67.36     23.09 o 
  13   1   3       68.04       70.54     23.87 o 
  14   1   3      247.13      301.25     31.77 o 
  15   1   3      841.17      882.87     72.84 o 
  16   1   3      891.73     1025.89     67.26 o 
  17   1   3      183.79       93.40     43.58 o 
  18   1   3       93.67       42.77     40.97 o 
  19   1   3      133.70      145.45     56.36 o 
   1   2   3   120079.24   122522.13   1466.77 o 
   2   2   3     2384.39     2488.13     39.45 o 
   3   2   3    60968.39    63651.34    732.06 o 
   4   2   3    25986.34    26867.39    315.34 o 
   5   2   3     7035.31     7112.79     92.12 o 
   6   2   3    15401.32    15658.48    197.87 o 
   7   2   3    27878.74    27519.96    356.83 o 
   8   2   3       87.60      142.34     16.26 o 
   9   2   3    44112.27    44323.21    595.31 o 
  10   2   3     4105.32     4194.07     75.31 o 
  11   2   3     2970.81     3009.20     69.38 o 
  12   2   3      146.04      198.89     25.76 o 
  13   2   3      401.06      473.43     29.71 o 
  14   2   3     2437.44     2540.30     97.25 o 
  15   2   3     3844.13     4313.46    199.09 o 
  16   2   3        1.10       23.03     40.01 o 
  17   2   3     1697.17     1736.25     87.92 o 
  18   2   3        4.11      -34.31     47.22 o 
   0   3   3    48757.51    48601.43    966.73 o 
   1   3   3    21385.14    21811.05    270.93 o 
   2   3   3     2958.97     2974.08     46.73 o 
   3   3   3    15541.15    15989.13    202.64 o 
   4   3   3       94.77      101.71     10.05 o 
   5   3   3     5018.09     5115.38     91.83 o 
   6   3   3     8525.57     8353.60    114.85 o 
   7   3   3       69.63       79.54     13.21 o 
   8   3   3     1809.71     1832.38     41.75 o 
   9   3   3     1820.51     1835.30     42.37 o 
  10   3   3     8706.89     8286.33    141.91 o 
  11   3   3      479.51      488.99     37.52 o 
  12   3   3        7.07       -5.86     21.49 o 
  13   3   3       21.58       26.32     24.05 o 
  14   3   3      211.90      193.55     30.23 o 
  15   3   3      499.11      480.14     43.33 o 
  16   3   3      520.43      513.51     45.54 o 
  17   3   3      122.74       11.42     44.27 o 
  18   3   3       60.43      -11.07     50.47 o 
   1   4   3    10511.46    10735.22    147.77 o 
   2   4   3      732.04      800.20     27.53 o 
   3   4   3    26442.74    26354.00    345.37 o 
   4   4   3    16967.63    17285.46    221.24 o 
   5   4   3    51725.58    52532.29    675.40 o 
   6   4   3     7541.65     7562.12    114.32 o 
   7   4   3    16228.48    16384.82    226.15 o 
   8   4   3        1.01       15.19     17.19 o 
   9   4   3     2129.95     2097.18     64.82 o 
  10   4   3     3010.56     3066.43     70.44 o 
  11   4   3    12698.13    12498.13    362.68 o 
  12   4   3       79.06      160.37     28.82 o 
  13   4   3    10011.47     9936.67    259.96 o 
  14   4   3     1219.87     1316.99     53.88 o 
  15   4   3     1078.99     1076.03     51.47 o 
  16   4   3        0.23        0.28     36.00 o 
  17   4   3      494.51      535.63     51.43 o 
   0   5   3    18586.50    17821.07    389.36 o 
   1   5   3     7328.45     7455.13    112.42 o 
   2   5   3      977.03     1038.22     28.84 o 
   3   5   3     6104.46     6235.23     91.16 o 
   4   5   3        0.74       -9.80     18.13 o 
   5   5   3     1344.86     1338.76     35.98 o 
   6   5   3     4115.43     3933.45     74.27 o 
   7   5   3       61.23       71.77     19.95 o 
   8   5   3     1183.12     1158.24     43.19 o 
   9   5   3      644.55      675.93     58.67 o 
  10   5   3     4182.15     3834.42     84.80 o 
  11   5   3      246.82      210.32     28.57 o 
  12   5   3        7.52        5.69     26.47 o 
  13   5   3       14.40       13.31     28.04 o 
  14   5   3      136.42      149.62     32.25 o 
  15   5   3      258.83      247.56     37.95 o 
  16   5   3      238.92      203.41     40.14 o 
   1   6   3    32786.11    32104.25    425.38 o 
   2   6   3      165.10      255.59     23.08 o 
   3   6   3    14812.35    15288.00    229.05 o 
   4   6   3     6292.85     6148.64    113.97 o 
   5   6   3     3911.79     3866.43     87.17 o 
   6   6   3     2444.71     2436.48     64.54 o 
   7   6   3    10063.50     9466.31    173.47 o 
   8   6   3        1.96       61.71     23.68 o 
   9   6   3    12385.21    12334.32    220.78 o 
  10   6   3     1115.55     1235.61     52.08 o 
  11   6   3     1391.98     1504.21     58.40 o 
  12   6   3       18.36       11.41     27.63 o 
  13   6   3      340.69      358.84     47.49 o 
  14   6   3      536.97      500.38     46.01 o 
  15   6   3     1420.74     1456.71     80.54 o 
   0   7   3     6237.02     6188.67    159.81 o 
   1   7   3     2360.12     2351.12     59.28 o 
   2   7   3      376.03      453.99     34.13 o 
   3   7   3     1787.77     1907.72     53.25 o 
   4   7   3        7.07       60.51     23.01 o 
   5   7   3      350.31      332.91     34.34 o 
   6   7   3     1264.68     1175.68     53.15 o 
   7   7   3       14.20        8.67     28.03 o 
   8   7   3      338.07      262.09     37.56 o 
   9   7   3      217.91      143.79     37.57 o 
  10   7   3     1338.63     1219.39     61.81 o 
  11   7   3       90.24       83.88     39.23 o 
  12   7   3        2.94      -23.84     31.90 o 
  13   7   3        6.47      -34.22     34.22 o 
  14   7   3       40.41       66.89     38.93 o 
   1   8   3     3065.96     3035.09     81.32 o 
   2   8   3       56.73      105.33     31.82 o 
   3   8   3     5527.12     5397.27    130.92 o 
   4   8   3     1735.10     1981.77     74.70 o 
   5   8   3     8948.86     9039.70    193.54 o 
   6   8   3      787.60      911.86     57.46 o 
   7   8   3     3380.79     3558.16    104.53 o 
   8   8   3        8.02        9.46     42.70 o 
   9   8   3      946.83      922.52     58.05 o 
  10   8   3      324.18      371.24     48.91 o 
  11   8   3     2505.21     2329.51     98.97 o 
  12   8   3       11.96       61.84     44.14 o 
   0   9   3     1517.00     1648.87    119.15 o 
   1   9   3      623.04      635.69     54.39 o 
   2   9   3       81.65      109.77     46.74 o 
   3   9   3      447.85      552.51     53.37 o 
   4   9   3        0.47        0.19     35.77 o 
   5   9   3      120.42       69.64     41.58 o 
   6   9   3      246.01      250.53     44.76 o 
   7   9   3        3.47      -20.27     40.36 o 
   8   9   3       85.93       11.10     42.37 o 
   9   9   3       65.71       24.93     40.62 o 
   1  10   3     3565.49     3696.81    202.56 o 
   2  10   3       14.74      -30.81     64.23 o 
   3  10   3     2224.48     2364.57    113.18 o 
   4  10   3      337.69      396.18     67.11 o 
   0   0   4    96977.10    99233.03   2797.19 o 
   1   0   4    28426.98    28354.06    471.33 o 
   2   0   4   104241.66   103227.93   1833.40 o 
   3   0   4     2740.62     2925.28     70.03 o 
   4   0   4    99817.01    98150.48   1589.78 o 
   5   0   4    44648.28    44863.79    738.76 o 
   6   0   4    33214.39    32889.85    730.29 o 
   7   0   4     1077.74     1058.91     41.46 o 
   8   0   4     5005.30     4701.28    118.68 o 
   9   0   4      279.21      321.59     35.24 o 
  10   0   4     3545.76     3597.88    105.19 o 
  11   0   4      457.35      536.65     59.07 o 
  12   0   4     5252.86     5565.66    172.51 o 
  13   0   4      640.65      702.61     50.87 o 
  14   0   4     1153.78     1105.39     78.72 o 
  15   0   4        0.71        2.48     42.50 o 
  16   0   4      453.71      262.04     57.77 o 
  17   0   4      241.62      173.36     61.68 o 
  18   0   4      904.32      987.83     94.17 o 
   1   1   4      880.04      880.69     20.82 o 
   2   1   4        0.40      132.23     34.07 o 
   3   1   4      244.59      305.38     17.92 o 
   4   1   4    10743.91    10822.71    141.88 o 
   5   1   4    20183.10    19878.18    239.40 o 
   6   1   4    18508.40    18284.64    221.71 o 
   7   1   4      663.67      661.38     21.83 o 
   8   1   4     3087.82     3136.29     52.43 o 
   9   1   4    23189.20    23048.04    393.89 o 
  10   1   4       11.68       23.01     15.91 o 
  11   1   4       35.16       23.05     16.47 o 
  12   1   4        0.69      -18.33     19.39 o 
  13   1   4     2083.82     2005.30     80.37 o 
  14   1   4        0.58        3.45     24.46 o 
  15   1   4      871.62      925.34     61.21 o 
  16   1   4       43.39        5.20     35.29 o 
  17   1   4      162.55      156.27     59.41 o 
  18   1   4      310.71      368.01     58.27 o 
   0   2   4    25983.07    25641.17    426.86 o 
   1   2   4    21857.45    21759.43    269.73 o 
   2   2   4    12291.16    12963.66    165.77 o 
   3   2   4     1970.74     1959.06     35.80 o 
   4   2   4     6119.79     6517.20     90.83 o 
   5   2   4    29299.55    28709.96    353.09 o 
   6   2   4    24527.46    25207.82    314.39 o 
   7   2   4     1335.00     1314.29     33.55 o 
   8   2   4    43562.88    44080.95    564.45 o 
   9   2   4      197.89      270.14     20.07 o 
  10   2   4    20319.71    20632.32    278.24 o 
  11   2   4      192.30      250.29     23.55 o 
  12   2   4     6935.20     6866.86    163.79 o 
  13   2   4      646.50      641.67     41.46 o 
  14   2   4     6719.09     6704.50    191.63 o 
  15   2   4        2.09       39.89     45.28 o 
  16   2   4     2989.15     3214.76    194.73 o 
  17   2   4      182.50      170.64     51.48 o 
  18   2   4      476.90      531.91     64.89 o 
   1   3   4      793.85      877.56     28.40 o 
   2   3   4        6.88       43.53      8.98 o 
   3   3   4       24.31       40.10     10.01 o 
   4   3   4     6777.33     6838.36     95.63 o 
   5   3   4    11764.25    11698.91    154.69 o 
   6   3   4    10339.45    10237.48    154.82 o 
   7   3   4      132.18      191.56     28.11 o 
   8   3   4     2272.16     2318.61     52.93 o 
   9   3   4    13251.12    12895.43    205.14 o 
  10   3   4      123.13      132.62     22.82 o 
  11   3   4       21.92       24.27     21.64 o 
  12   3   4       43.60       48.98     24.52 o 
  13   3   4     1483.66     1440.97     53.18 o 
  14   3   4        0.01      -29.72     29.72 o 
  15   3   4      636.07      703.74     49.85 o 
  16   3   4       15.53       25.34     39.15 o 
  17   3   4      120.00      160.26     50.74 o 
   0   4   4    47175.81    48192.48    988.75 o 
   1   4   4    12255.85    12037.51    165.98 o 
   2   4   4    52424.25    52429.76    639.48 o 
   3   4   4     1422.33     1641.71     39.83 o 
   4   4   4    49693.69    49473.70    605.24 o 
   5   4   4    15199.26    14854.06    216.66 o 
   6   4   4    19252.36    19373.18    277.00 o 
   7   4   4     1404.66     1402.32     40.99 o 
   8   4   4     2144.14     2238.84     55.97 o 
   9   4   4       57.17       54.31     21.09 o 
  10   4   4     3208.70     3188.45     73.72 o 
  11   4   4      118.19      189.69     31.57 o 
  12   4   4     3580.44     3607.07     84.69 o 
  13   4   4      308.60      264.93     34.52 o 
  14   4   4      556.01      619.37     45.53 o 
  15   4   4        0.45        0.66     33.99 o 
  16   4   4      415.41      404.40     48.00 o 
  17   4   4      144.34      204.04     48.54 o 
   1   5   4      534.49      561.08     24.00 o 
   2   5   4      101.63       84.85     15.57 o 
   3   5   4       55.17       68.60     17.27 o 
   4   5   4     3817.32     3829.47     72.16 o 
   5   5   4     4228.60     4265.39     79.09 o 
   6   5   4     5358.87     5229.52     93.18 o 
   7   5   4       62.42      105.56     20.69 o 
   8   5   4      908.52     1085.82     42.23 o 
   9   5   4     6207.55     5924.24    114.47 o 
  10   5   4       69.51       79.25     26.77 o 
  11   5   4       20.36        1.28     26.02 o 
  12   5   4       19.82       -1.18     27.05 o 
  13   5   4      707.65      748.14     45.25 o 
  14   5   4        0.39      -25.19     30.88 o 
  15   5   4      336.66      369.67     41.10 o 
  16   5   4        8.70      -39.84     39.84 o 
   0   6   4     6283.82     6147.21    142.02 o 
   1   6   4     4685.62     4628.14     81.06 o 
   2   6   4     5792.58     6061.54    104.97 o 
   3   6   4      772.56      866.22     40.27 o 
   4   6   4     4247.98     4499.19     92.40 o 
   5   6   4     6124.36     6073.96    116.44 o 
   6   6   4     7185.49     7319.42    146.25 o 
   7   6   4      494.19      630.82     41.30 o 
   8   6   4    13047.63    12863.02    234.69 o 
   9   6   4       46.61      104.14     28.22 o 
  10   6   4     6514.98     6361.94    126.13 o 
  11   6   4       35.58       59.01     29.70 o 
  12   6   4     2543.37     2613.47     76.02 o 
  13   6   4      158.84      187.22     36.95 o 
  14   6   4     2362.12     2507.70     80.59 o 
  15   6   4        2.62      -19.45     37.80 o 
   1   7   4      226.85      263.01     28.82 o 
   2   7   4       34.19       44.53     23.61 o 
   3   7   4        5.34       47.94     18.01 o 
   4   7   4     1258.10     1315.98     55.24 o 
   5   7   4     1481.88     1565.19     78.24 o 
   6   7   4     1775.68     1770.84     64.40 o 
   7   7   4       47.79       52.55     32.16 o 
   8   7   4      327.23      353.28     41.28 o 
   9   7   4     2080.50     2062.59     87.53 o 
  10   7   4       14.32       15.17     34.82 o 
  11   7   4        2.39      -34.24     35.68 o 
  12   7   4        6.29      -13.23     41.11 o 
  13   7   4      258.00      208.86     48.83 o 
   0   8   4     8728.92     8990.78    273.59 o 
   1   8   4     1141.08     1302.23     66.68 o 
   2   8   4     8914.70     8780.59    161.75 o 
   3   8   4      158.57      321.36     35.30 o 
   4   8   4     8519.54     8595.26    187.18 o 
   5   8   4     1745.29     1912.35     76.50 o 
   6   8   4     3940.83     4050.36    113.49 o 
   7   8   4      142.71      172.81     40.24 o 
   8   8   4      957.28      954.61     77.64 o 
   9   8   4        4.74      -45.30     45.30 o 
  10   8   4      964.97      927.53     62.00 o 
  11   8   4       16.97      -26.33     42.13 o 
   1   9   4       22.28        5.58     39.84 o 
   2   9   4        0.13       -4.02     37.50 o 
   3   9   4        2.21        2.96     41.24 o 
   4   9   4      290.62      288.06     45.58 o 
   5   9   4      351.58      364.10     48.54 o 
   6   9   4      410.69      471.66     67.34 o 
   7   9   4        3.05       15.46     40.06 o 
   8   9   4      105.49       95.68     49.66 o 
   0  10   4     1327.67     1534.77    132.71 o 
   1  10   4      227.44      242.08     76.84 o 
   2  10   4     1119.16     1240.57    110.12 o 
   3  10   4       26.21      108.58     71.96 o 
   1   0   5    93708.23    94621.40   1537.19 o 
   2   0   5    55528.07    54307.79    890.76 o 
   3   0   5    49084.97    48882.03    804.82 o 
   4   0   5      323.98      347.53     39.61 o 
   5   0   5    18229.98    18729.46    322.18 o 
   6   0   5       43.40       51.91     19.34 o 
   7   0   5    11354.55    11072.94    219.76 o 
   8   0   5     9352.50     9213.60    213.01 o 
   9   0   5    16290.49    15126.56    387.62 o 
  10   0   5      587.18      623.47     52.73 o 
  11   0   5     7431.97     7068.68    451.77 o 
  12   0   5        5.84       31.48     31.22 o 
  13   0   5      206.67      244.25     41.07 o 
  14   0   5       10.72        4.22     43.11 o 
  15   0   5      963.80     1064.74     83.25 o 
  16   0   5      906.74      812.20    116.72 o 
  17   0   5     1852.68     1771.27    128.14 o 
  18   0   5       44.09       59.68     83.56 o 
   0   1   5     9263.87     8899.90    161.99 o 
   1   1   5     4108.93     4314.26     62.54 o 
   2   1   5    17423.89    17509.95    232.73 o 
   3   1   5     9306.86     9420.96    127.74 o 
   4   1   5      371.09      478.34     25.10 o 
   5   1   5      368.73      447.89     27.40 o 
   6   1   5     6484.23     6564.93    111.75 o 
   7   1   5        0.24        2.77     12.55 o 
   8   1   5     2601.89     2747.88     51.59 o 
   9   1   5     2066.42     2042.42     46.85 o 
  10   1   5        8.12       12.51     17.34 o 
  11   1   5      267.40      211.37     25.62 o 
  12   1   5     9464.72     9695.88    172.25 o 
  13   1   5       29.06       10.68     26.76 o 
  14   1   5      336.60      228.64     37.95 o 
  15   1   5       41.48       -8.00     38.05 o 
  16   1   5      424.63      369.55     53.24 o 
  17   1   5      260.03      277.80     51.58 o 
  18   1   5       75.22      155.91     54.52 o 
   1   2   5     7414.10     7325.26    100.76 o 
   2   2   5    47939.93    46244.95    589.26 o 
   3   2   5    22424.70    23000.98    301.66 o 
   4   2   5      147.79      213.18     16.06 o 
   5   2   5    33628.40    32579.52    402.09 o 
   6   2   5       26.53       92.55     15.97 o 
   7   2   5    23412.24    22931.24    303.99 o 
   8   2   5     9084.37     9061.98    133.70 o 
   9   2   5     7518.92     7563.85    123.74 o 
  10   2   5      726.61      776.59     32.76 o 
  11   2   5     7531.14     7576.45    150.96 o 
  12   2   5        2.15       52.88     25.21 o 
  13   2   5    10406.78    10445.65    253.55 o 
  14   2   5        0.42       13.59     32.10 o 
  15   2   5     2716.73     2742.25    127.76 o 
  16   2   5      644.76      584.48     53.40 o 
  17   2   5      300.12      260.75     54.64 o 
   0   3   5     5275.10     5196.05    102.52 o 
   1   3   5     2542.76     2548.79     41.94 o 
   2   3   5    12149.30    12137.30    160.16 o 
   3   3   5     6743.78     6868.48    103.82 o 
   4   3   5      182.30      211.32     17.11 o 
   5   3   5      233.31      285.17     20.00 o 
   6   3   5     5045.16     5157.54     90.12 o 
   7   3   5       35.84       33.55     17.93 o 
   8   3   5     1468.42     1539.65     44.42 o 
   9   3   5      783.63      882.63     35.12 o 
  10   3   5       37.59       39.45     21.30 o 
  11   3   5      211.20      244.77     32.08 o 
  12   3   5     6518.09     6744.00    128.70 o 
  13   3   5        0.03       -6.27     26.33 o 
  14   3   5      310.91      313.04     41.59 o 
  15   3   5       72.19       19.78     37.82 o 
  16   3   5      298.58      319.15     47.77 o 
  17   3   5      181.50      156.99     49.94 o 
   1   4   5    44244.50    44898.38    615.05 o 
   2   4   5    23250.71    22946.97    324.25 o 
   3   4   5    27185.91    26615.33    350.75 o 
   4   4   5       34.94       93.88     16.56 o 
   5   4   5    10562.70    10460.18    160.99 o 
   6   4   5       11.96       33.75     17.01 o 
   7   4   5     7689.73     7698.83    127.00 o 
   8   4   5     5016.59     4913.77     91.32 o 
   9   4   5    10077.66     9893.31    169.63 o 
  10   4   5      390.72      511.19     36.94 o 
  11   4   5     3149.66     3238.10     79.74 o 
  12   4   5        8.18       19.19     27.54 o 
  13   4   5      343.36      405.03     37.24 o 
  14   4   5        5.68      -29.26     29.71 o 
  15   4   5      731.63      822.94    103.91 o 
  16   4   5      439.55      413.45     53.94 o 
   0   5   5     3571.81     3441.74    103.12 o 
   1   5   5     1989.48     2036.09     49.86 o 
   2   5   5     5815.49     5755.34    106.44 o 
   3   5   5     3492.10     3574.03     70.98 o 
   4   5   5       34.22       70.13     21.66 o 
   5   5   5       26.31       92.81     22.18 o 
   6   5   5     2063.54     2138.51     59.67 o 
   7   5   5       23.70        1.25     19.84 o 
   8   5   5      751.43      711.73     37.21 o 
   9   5   5      402.08      363.43     32.86 o 
  10   5   5       25.70      -17.17     25.55 o 
  11   5   5      112.34       68.87     29.04 o 
  12   5   5     3039.35     3042.24     81.62 o 
  13   5   5        0.28       -5.53     30.42 o 
  14   5   5      143.03      170.33     37.55 o 
  15   5   5       38.26      -35.44     39.47 o 
   1   6   5     4748.40     4698.86     94.65 o 
   2   6   5     8088.44     8103.43    134.68 o 
   3   6   5     6012.33     6081.69    116.81 o 
   4   6   5       45.44      142.00     27.08 o 
   5   6   5    10326.88    10354.76    179.11 o 
   6   6   5        1.26      134.07     39.57 o 
   7   6   5     7899.91     8077.55    162.24 o 
   8   6   5     2072.00     2054.54     71.15 o 
   9   6   5     2929.29     2997.37     93.83 o 
  10   6   5      209.52      316.30     53.26 o 
  11   6   5     2917.50     2905.19     89.73 o 
  12   6   5        0.03       72.57     38.42 o 
  13   6   5     3236.71     3264.71     95.13 o 
  14   6   5        0.20       -6.78     37.33 o 
   0   7   5     1125.20     1122.54     65.39 o 
   1   7   5      678.31      719.83     42.82 o 
   2   7   5     1666.29     1692.96     61.69 o 
   3   7   5     1084.92     1215.51     54.33 o 
   4   7   5        3.26        9.43     26.31 o 
   5   7   5       15.30       32.32     28.42 o 
   6   7   5      736.28      757.23     47.85 o 
   7   7   5        3.21      -26.19     30.72 o 
   8   7   5      202.04      161.26     38.13 o 
   9   7   5      143.85       68.65     39.22 o 
  10   7   5        1.70      -28.87     38.93 o 
  11   7   5       39.14       31.73     39.32 o 
  12   7   5     1141.15     1208.78     67.65 o 
   1   8   5     7744.09     8006.37    181.89 o 
   2   8   5     2367.61     2490.77     79.86 o 
   3   8   5     5357.74     5240.69    136.37 o 
   4   8   5       13.53       67.11     39.75 o 
   5   8   5     2598.70     2724.04     86.43 o 
   6   8   5        1.04       27.73     35.49 o 
   7   8   5     1992.44     2077.79     88.52 o 
   8   8   5      569.30      538.15     54.08 o 
   9   8   5     2042.44     1984.61    110.86 o 
  10   8   5       47.21       12.71     42.71 o 
   0   9   5      292.32      203.22     64.98 o 
   1   9   5      120.77      158.27     44.14 o 
   2   9   5      472.56      437.07     51.84 o 
   3   9   5      241.79      212.74     50.09 o 
   4   9   5       14.88      -40.85     40.85 o 
   5   9   5       13.00       34.48     45.78 o 
   6   9   5      146.61      120.92     48.97 o 
   7   9   5        2.04      -42.53     42.53 o 
   0   0   6    15010.13    14976.33    372.48 o 
   1   0   6     5369.38     5213.52    106.18 o 
   2   0   6    15182.25    14837.55    261.73 o 
   3   0   6     1362.53     1374.38     47.49 o 
   4   0   6     4273.12     4272.13     99.41 o 
   5   0   6       52.28       51.74     20.92 o 
   6   0   6     6776.60     7325.32    157.19 o 
   7   0   6     7448.42     7310.59    158.36 o 
   8   0   6    35447.32    35269.05    646.37 o 
   9   0   6     2475.29     2536.38     78.58 o 
  10   0   6    22867.54    21697.05    465.50 o 
  11   0   6     1029.85      888.09     85.21 o 
  12   0   6     2067.61     2077.07     99.73 o 
  13   0   6        8.81       52.29     27.21 o 
  14   0   6     2201.19     2379.17    147.96 o 
  15   0   6        3.13       68.50     52.51 o 
  16   0   6     3625.94     4114.91    217.33 o 
  17   0   6      194.40      258.15     92.33 o 
   1   1   6      911.25      982.91     25.55 o 
   2   1   6    10438.44    10376.56    134.17 o 
   3   1   6     8947.99     8809.37    128.18 o 
   4   1   6     5904.92     5982.63     89.77 o 
   5   1   6       12.22       57.76     14.61 o 
   6   1   6    19608.49    19445.96    275.55 o 
   7   1   6      743.83      718.20     31.39 o 
   8   1   6     1056.28     1110.71     40.39 o 
   9   1   6        8.05       20.01     27.52 o 
  10   1   6       60.10       75.99     20.75 o 
  11   1   6     1945.25     1791.89     59.61 o 
  12   1   6        5.44      -20.56     26.06 o 
  13   1   6      865.63      826.34     51.28 o 
  14   1   6       21.91       -3.29     32.68 o 
  15   1   6      335.17      333.37     52.46 o 
  16   1   6        1.36      -19.25     43.32 o 
  17   1   6       27.85       10.20     46.09 o 
   0   2   6    40813.51    39370.90    656.80 o 
   1   2   6     3510.04     3473.00     59.50 o 
   2   2   6    37351.00    36545.53    471.71 o 
   3   2   6     1229.58     1292.14     34.55 o 
   4   2   6    46320.05    45679.65    558.96 o 
   5   2   6        2.87       89.14     18.85 o 
   6   2   6    29086.56    27988.89    371.55 o 
   7   2   6     7047.96     6656.72    118.65 o 
   8   2   6     1215.27     1206.52     40.39 o 
   9   2   6     1840.01     1752.83     52.03 o 
  10   2   6      325.92      377.18     31.10 o 
  11   2   6      635.46      595.15     35.40 o 
  12   2   6     5685.73     5573.42    227.28 o 
  13   2   6        4.42       64.04     35.30 o 
  14   2   6     2042.42     1946.85     95.50 o 
  15   2   6        1.26        9.11     36.87 o 
  16   2   6       38.32        2.55     38.17 o 
  17   2   6      118.48       73.66     50.12 o 
   1   3   6      585.13      641.59     26.59 o 
   2   3   6     6152.60     5986.24    101.31 o 
   3   3   6     5531.71     5418.88     89.26 o 
   4   3   6     3899.43     3821.52     69.90 o 
   5   3   6        0.57       20.87     16.77 o 
   6   3   6    14234.15    14053.85    209.60 o 
   7   3   6      437.02      439.04     27.51 o 
   8   3   6      522.45      583.57     32.76 o 
   9   3   6       12.75       14.27     21.06 o 
  10   3   6       92.89       52.97     23.85 o 
  11   3   6     1848.31     1829.98     61.35 o 
  12   3   6        5.11      -21.05     28.29 o 
  13   3   6      517.29      561.24     48.72 o 
  14   3   6       10.48       19.27     35.65 o 
  15   3   6      234.13      217.64     43.28 o 
  16   3   6        0.21      -15.59     39.48 o 
   0   4   6    11398.29    11491.63    265.41 o 
   1   4   6     2219.24     2276.08     64.02 o 
   2   4   6     8541.76     8546.80    137.67 o 
   3   4   6      726.94      728.37     32.17 o 
   4   4   6     3035.90     3162.19     66.92 o 
   5   4   6       32.04       80.74     20.42 o 
   6   4   6     4110.13     4025.85     79.68 o 
   7   4   6     4063.09     4005.66     80.74 o 
   8   4   6    17683.91    17465.15    259.49 o 
   9   4   6      725.05      879.19     41.96 o 
  10   4   6    13757.56    13612.31    240.61 o 
  11   4   6      453.69      432.09     39.97 o 
  12   4   6     1580.64     1543.59     61.84 o 
  13   4   6        1.18       13.21     31.46 o 
  14   4   6     1146.79     1406.77     72.65 o 
  15   4   6       13.25       97.99     45.53 o 
  16   4   6     2094.86     2494.40    151.56 o 
   1   5   6      216.05      222.47     26.88 o 
   2   5   6     1925.19     1986.18     56.02 o 
   3   5   6     3368.64     3315.38     76.59 o 
   4   5   6     1710.21     1814.33     56.16 o 
   5   5   6        2.35       13.65     23.61 o 
   6   5   6     6213.43     5927.92    117.12 o 
   7   5   6      182.12      113.02     29.56 o 
   8   5   6      247.67      209.63     32.78 o 
   9   5   6       21.47       12.70     33.86 o 
  10   5   6       41.66       12.81     28.69 o 
  11   5   6      883.33      961.63     51.70 o 
  12   5   6        1.93        2.20     29.95 o 
  13   5   6      232.15      214.20     39.28 o 
  14   5   6        5.78      -22.17     36.04 o 
  15   5   6      124.47       87.02     46.54 o 
   0   6   6    10026.73     9711.47    300.40 o 
   1   6   6     1146.36     1320.34     54.36 o 
   2   6   6    11945.26    11997.52    217.77 o 
   3   6   6      323.19      483.60     40.62 o 
   4   6   6    15114.52    15116.28    248.45 o 
   5   6   6        9.83      146.58     31.17 o 
   6   6   6     9024.24     9195.70    167.05 o 
   7   6   6     1796.26     1852.44     67.70 o 
   8   6   6      802.91      854.80     51.37 o 
   9   6   6      385.97      429.88     43.25 o 
  10   6   6      304.98      266.42     41.99 o 
  11   6   6      147.17      126.82     44.07 o 
  12   6   6     1945.59     2034.19     80.15 o 
  13   6   6        2.99       11.46     41.65 o 
   1   7   6       42.71       36.01     29.65 o 
   2   7   6      638.89      724.57     47.50 o 
   3   7   6     1019.43     1145.57     54.93 o 
   4   7   6      626.14      708.87     48.07 o 
   5   7   6        2.22        3.10     32.28 o 
   6   7   6     2089.90     2163.66     75.59 o 
   7   7   6       85.63       72.19     36.33 o 
   8   7   6       95.99      146.69     38.08 o 
   9   7   6        0.53       41.34     36.81 o 
  10   7   6        9.12      -18.99     37.67 o 
  11   7   6      330.62      281.96     54.49 o 
  12   7   6        0.61       21.13     66.03 o 
   0   8   6     2649.45     2522.85    131.19 o 
   1   8   6      280.40      422.28     50.22 o 
   2   8   6     2264.81     2341.93     97.72 o 
   3   8   6       67.35       39.24     35.43 o 
   4   8   6     1142.02     1204.85     68.49 o 
   5   8   6        1.21       33.44     42.04 o 
   6   8   6     1256.98     1169.20     70.44 o 
   7   8   6      468.49      478.49     56.61 o 
   8   8   6     3370.74     3606.04    119.41 o 
   9   8   6       92.44      110.09     46.04 o 
   1   9   6       38.83      -19.33     42.19 o 
   2   9   6      200.14      269.46     59.04 o 
   3   9   6      273.79      217.29     50.23 o 
   4   9   6      162.78      139.34     49.10 o 
   5   9   6        0.60        9.39     46.68 o 
   1   0   7     6114.37     5876.62    120.06 o 
   2   0   7     4271.52     4324.05    107.16 o 
   3   0   7    12572.40    12686.53    253.82 o 
   4   0   7    10049.42    10353.08    213.61 o 
   5   0   7     5532.92     5829.74    149.91 o 
   6   0   7      125.36       89.70     34.98 o 
   7   0   7    10650.48    11126.07    248.16 o 
   8   0   7       43.83       48.17     30.03 o 
   9   0   7    22228.73    21744.21    545.48 o 
  10   0   7     4595.80     4761.63    137.71 o 
  11   0   7     5326.42     4878.67    142.35 o 
  12   0   7      194.16      177.77     41.81 o 
  13   0   7     1459.42     1415.52     89.92 o 
  14   0   7      619.27      600.21     86.74 o 
  15   0   7     3445.67     3642.99    247.03 o 
  16   0   7       34.05       73.95     82.30 o 
   0   1   7    27701.43    27355.39    465.77 o 
   1   1   7     2105.67     2108.23     45.04 o 
   2   1   7     1324.82     1290.03     35.09 o 
   3   1   7      364.46      402.71     23.18 o 
   4   1   7     1619.54     1663.07     43.70 o 
   5   1   7    14292.87    14443.20    201.89 o 
   6   1   7      194.36      252.90     22.46 o 
   7   1   7      748.76      795.10     34.63 o 
   8   1   7        3.08       -7.24     20.59 o 
   9   1   7      165.57      135.23     25.88 o 
  10   1   7       79.27       60.81     26.61 o 
  11   1   7      459.10      378.22     35.98 o 
  12   1   7      365.18      408.86     49.29 o 
  13   1   7        3.56       -9.23     29.24 o 
  14   1   7     1207.29     1242.62     63.76 o 
  15   1   7      135.90       79.75     40.82 o 
  16   1   7        1.35       17.53     45.43 o 
   1   2   7    35405.45    35879.31    465.41 o 
   2   2   7     3003.94     3025.67     61.14 o 
   3   2   7    21164.74    20727.16    288.42 o 
   4   2   7     7581.98     7441.95    118.16 o 
   5   2   7    23451.83    22726.99    308.32 o 
   6   2   7       49.97      240.66     41.91 o 
   7   2   7     7690.83     7372.30    131.98 o 
   8   2   7      112.13      118.02     27.35 o 
   9   2   7      391.65      394.38     35.06 o 
  10   2   7     3102.77     3092.35     92.85 o 
  11   2   7     2749.56     2860.22     73.06 o 
  12   2   7      161.35      170.22     34.21 o 
  13   2   7     2669.50     2631.47     88.03 o 
  14   2   7      644.38      607.04     52.86 o 
  15   2   7       66.65       16.47     38.65 o 
  16   2   7       64.13        6.21     41.27 o 
   0   3   7    18729.18    18265.49    798.91 o 
   1   3   7     1661.30     1616.69     52.13 o 
   2   3   7     1208.35     1197.28     66.84 o 
   3   3   7      267.77      348.75     35.64 o 
   4   3   7     1244.46     1247.56     46.22 o 
   5   3   7     8934.49     8508.10    148.66 o 
   6   3   7      113.86      152.16     23.14 o 
   7   3   7      657.46      671.45     33.98 o 
   8   3   7       28.49       -2.22     23.25 o 
   9   3   7       52.14       66.03     32.33 o 
  10   3   7       90.16       92.18     29.37 o 
  11   3   7      292.62      330.35     50.81 o 
  12   3   7      285.77      305.24     37.33 o 
  13   3   7        0.00       12.41     37.00 o 
  14   3   7      713.67      733.62     58.28 o 
  15   3   7       91.79       48.19     42.46 o 
   1   4   7     3623.57     3684.29     89.41 o 
   2   4   7     2054.51     2017.58     60.11 o 
   3   4   7     7644.84     7685.92    152.00 o 
   4   4   7     3870.69     3796.21     85.35 o 
   5   4   7     3915.94     3714.41     85.07 o 
   6   4   7        0.09       16.48     24.99 o 
   7   4   7     7158.29     7103.94    135.09 o 
   8   4   7       20.28       68.06     26.77 o 
   9   4   7    11409.25    11115.31    180.11 o 
  10   4   7     1786.56     1997.90     69.09 o 
  11   4   7     2957.60     2944.27     86.10 o 
  12   4   7      179.32      187.87     37.25 o 
  13   4   7      961.02      939.17     54.73 o 
  14   4   7      320.18      301.06     49.49 o 
  15   4   7     2121.52     2508.19    110.37 o 
   0   5   7     7402.55     7018.06    187.25 o 
   1   5   7      951.40     1059.62     46.82 o 
   2   5   7      617.08      621.57     52.81 o 
   3   5   7       51.25       45.68     29.00 o 
   4   5   7      601.56      636.54     43.88 o 
   5   5   7     4444.50     4390.21    106.32 o 
   6   5   7        7.76       41.99     28.69 o 
   7   5   7      396.63      437.47     38.92 o 
   8   5   7       10.27       -5.78     28.51 o 
   9   5   7       34.10        3.38     41.69 o 
  10   5   7       54.70        8.94     33.06 o 
  11   5   7      138.74       97.84     40.83 o 
  12   5   7      176.90      174.28     45.30 o 
  13   5   7        0.03        4.49     40.92 o 
  14   5   7      384.78      433.28     56.99 o 
   1   6   7    11851.68    12011.98    221.76 o 
   2   6   7      908.21      957.16     53.40 o 
   3   6   7     6687.74     6804.28    145.15 o 
   4   6   7     1339.19     1419.92     62.80 o 
   5   6   7     6771.37     6752.32    145.84 o 
   6   6   7        2.40       66.16     35.98 o 
   7   6   7     2955.09     3068.03     91.44 o 
   8   6   7       11.23        2.92     35.25 o 
   9   6   7      404.32      419.66     47.19 o 
  10   6   7      660.04      697.32     54.39 o 
  11   6   7     1098.50     1194.27     65.56 o 
  12   6   7       42.25       96.75     46.93 o 
   0   7   7     2748.71     2879.24    184.73 o 
   1   7   7      265.09      240.12     40.13 o 
   2   7   7      279.83      288.80     41.69 o 
   3   7   7       15.52       -2.79     33.27 o 
   4   7   7      143.07      143.93     38.38 o 
   5   7   7     1549.13     1571.26     67.84 o 
   6   7   7       11.94       41.31     41.22 o 
   7   7   7      150.78      146.48     45.60 o 
   8   7   7        7.71      -22.62     39.76 o 
   9   7   7       10.76      -33.30     42.04 o 
  10   7   7        9.37       21.44     42.14 o 
   1   8   7     1231.73     1359.92     73.63 o 
   2   8   7      237.70      331.38     45.27 o 
   3   8   7     1799.75     1865.09     76.90 o 
   4   8   7      461.82      500.44     51.95 o 
   5   8   7     1223.84     1298.37     75.39 o 
   6   8   7        0.23      -14.81     45.93 o 
   7   8   7     1596.78     1652.79    113.62 o 
   8   8   7        0.69      -43.44     48.56 o 
   0   9   7      660.81      709.80    261.35 o 
   1   9   7       50.66      -16.92     43.90 o 
   2   9   7       40.14      -35.41     44.99 o 
   0   0   8     7864.11     7458.35    262.90 o 
   1   0   8     1802.62     1796.70     75.08 o 
   2   0   8    24320.42    24323.66    460.70 o 
   3   0   8     4983.94     5058.15    125.74 o 
   4   0   8    31467.40    31321.05    583.28 o 
   5   0   8      768.49      776.92     47.94 o 
   6   0   8     6883.78     6548.24    175.74 o 
   7   0   8       50.39       13.36     29.54 o 
   8   0   8     2764.95     2897.05     90.16 o 
   9   0   8     2087.15     2447.45     98.95 o 
  10   0   8     1982.89     2039.75    102.53 o 
  11   0   8      797.52      743.70     70.20 o 
  12   0   8      383.01      368.44     71.99 o 
  13   0   8      397.84      414.03     64.08 o 
  14   0   8     1258.99     1297.41    135.18 o 
  15   0   8      181.23      120.03     78.66 o 
   1   1   8     9066.17     8843.50    138.80 o 
   2   1   8      737.52      745.37     31.29 o 
   3   1   8        2.37      -14.96     17.76 o 
   4   1   8       18.78       28.61     17.65 o 
   5   1   8      244.16      290.02     27.74 o 
   6   1   8     1855.18     2013.19     55.09 o 
   7   1   8      171.47      247.63     27.33 o 
   8   1   8     4702.27     4385.78    111.28 o 
   9   1   8       35.62       13.35     25.22 o 
  10   1   8      143.10      132.36     32.17 o 
  11   1   8      768.95      742.90     45.48 o 
  12   1   8      515.25      431.86     41.03 o 
  13   1   8      888.72     1023.08     54.19 o 
  14   1   8      198.61      196.86     66.90 o 
  15   1   8       38.50       15.31     46.00 o 
   0   2   8    18537.46    18878.97    508.13 o 
   1   2   8     1442.93     1496.19     50.52 o 
   2   2   8     4174.30     4249.32    116.33 o 
   3   2   8     4584.84     4493.51     98.94 o 
   4   2   8      956.13     1063.84     60.11 o 
   5   2   8      386.43      417.12     30.13 o 
   6   2   8     9267.30     9145.56    158.81 o 
   7   2   8        1.50       82.70     25.82 o 
   8   2   8     8548.53     8169.69    146.86 o 
   9   2   8     1750.94     1929.63     61.56 o 
  10   2   8     4877.57     4856.20    111.43 o 
  11   2   8      524.09      707.29     67.48 o 
  12   2   8     4501.28     4572.98    120.33 o 
  13   2   8      476.54      433.26     49.06 o 
  14   2   8      880.11      940.15     60.55 o 
  15   2   8      182.42      220.50     47.25 o 
   1   3   8     6142.86     5694.33    114.46 o 
   2   3   8      566.33      534.59     43.84 o 
   3   3   8        0.18      -11.96     23.95 o 
   4   3   8       65.64       48.99     26.02 o 
   5   3   8       29.99       27.56     29.36 o 
   6   3   8     1320.67     1400.47     51.64 o 
   7   3   8       66.14       67.79     27.45 o 
   8   3   8     3582.93     3384.08     82.61 o 
   9   3   8       32.86        0.61     30.89 o 
  10   3   8      105.79       81.98     34.02 o 
  11   3   8      425.73      468.91     43.52 o 
  12   3   8      372.26      254.89     43.71 o 
  13   3   8      637.68      618.79     53.41 o 
  14   3   8      115.85      103.04     44.22 o 
   0   4   8     4801.56     4703.40    178.30 o 
   1   4   8      698.91      747.32     46.28 o 
   2   4   8    14465.07    13812.64    237.23 o 
   3   4   8     3114.60     3082.92     83.36 o 
   4   4   8    16793.80    16323.87    284.79 o 
   5   4   8      308.03      338.43     48.66 o 
   6   4   8     3505.55     3310.02    100.38 o 
   7   4   8        0.09        0.67     31.62 o 
   8   4   8     1988.44     2008.22     81.35 o 
   9   4   8     1252.51     1348.26     60.78 o 
  10   4   8     1385.22     1499.79     71.61 o 
  11   4   8      417.93      445.45     52.73 o 
  12   4   8      332.62      298.96     47.27 o 
  13   4   8      237.70      211.26     47.00 o 
  14   4   8      786.84      815.50     64.53 o 
   1   5   8     2786.46     2628.98     76.01 o 
   2   5   8      209.17      168.17     33.88 o 
   3   5   8       18.55      -24.80     31.54 o 
   4   5   8       53.66       58.46     37.87 o 
   5   5   8       14.24      -32.94     32.94 o 
   6   5   8      797.20      729.78     49.47 o 
   7   5   8       28.46       25.39     34.01 o 
   8   5   8     1781.53     1751.78     76.16 o 
   9   5   8       45.64      -24.53     37.87 o 
  10   5   8       58.26       70.40     44.94 o 
  11   5   8      254.82      226.27     50.10 o 
  12   5   8      163.91       71.82     69.80 o 
  13   5   8      342.62      191.02     80.99 o 
   0   6   8     5804.67     5975.93    209.89 o 
   1   6   8      260.84      314.03     42.67 o 
   2   6   8     1698.03     1761.17     71.07 o 
   3   6   8     1169.52     1295.94     69.73 o 
   4   6   8      866.77      958.44     56.88 o 
   5   6   8      137.04       92.74     39.26 o 
   6   6   8     3509.80     3529.04    101.76 o 
   7   6   8        2.61       50.77     39.32 o 
   8   6   8     2739.06     2719.49     97.91 o 
   9   6   8      408.92      451.02     67.98 o 
  10   6   8     1791.68     1887.79     97.79 o 
  11   6   8      145.56      104.08     51.00 o 
   1   7   8     1085.42     1120.54     69.30 o 
   2   7   8       76.42       45.42     42.90 o 
   3   7   8        0.13      -41.19     41.19 o 
   4   7   8       17.37       17.00     37.64 o 
   5   7   8        1.13       -8.87     38.15 o 
   6   7   8      277.67      236.47     49.15 o 
   7   7   8       27.10       56.15     47.50 o 
   8   7   8      610.71      625.95     61.63 o 
   9   7   8        7.92      -12.19     46.15 o 
   0   8   8     1323.82     1292.88    106.67 o 
   1   8   8      101.96      109.27     49.55 o 
   2   8   8     2908.53     3128.20    127.10 o 
   3   8   8      361.73      459.69     54.19 o 
   4   8   8     3149.34     3240.07    104.11 o 
   5   8   8       48.11        1.55     49.74 o 
   6   8   8      958.17      936.28    178.96 o 
   1   0   9     8429.71     7960.99    200.11 o 
   2   0   9       39.68       55.81     39.13 o 
   3   0   9    34039.12    33151.72    619.00 o 
   4   0   9      927.91     1195.96     60.73 o 
   5   0   9    11046.06    11027.03    233.65 o 
   6   0   9     1082.21     1080.44     63.19 o 
   7   0   9      752.14      849.26     60.94 o 
   8   0   9        1.59       28.95     44.03 o 
   9   0   9     1089.19     1231.26     95.44 o 
  10   0   9        3.52       19.92     45.58 o 
  11   0   9      663.34      628.69     68.84 o 
  12   0   9      291.24      309.96     63.13 o 
  13   0   9      630.42      718.77     79.31 o 
  14   0   9        1.38       34.40     58.67 o 
   0   1   9     1733.83     1792.51     79.80 o 
   1   1   9      213.06      293.96     29.89 o 
   2   1   9     1066.18     1013.62     44.24 o 
   3   1   9        0.16       -4.64     24.17 o 
   4   1   9       20.23       49.16     25.70 o 
   5   1   9     1172.58     1354.10     47.63 o 
   6   1   9      101.97      150.48     35.51 o 
   7   1   9     6955.32     6777.68    127.94 o 
   8   1   9        8.46       50.73     23.49 o 
   9   1   9      130.41      121.70     29.92 o 
  10   1   9       19.98       32.93     32.55 o 
  11   1   9      878.01      796.99     54.44 o 
  12   1   9       40.94       55.85     39.14 o 
  13   1   9       82.40      137.31     42.69 o 
  14   1   9       68.38       52.33     48.21 o 
   1   2   9     7315.28     7293.81    180.82 o 
   2   2   9      108.75      159.78     32.00 o 
   3   2   9      154.77      182.80     32.51 o 
   4   2   9      906.05     1057.01     53.21 o 
   5   2   9     2298.74     2413.22    108.38 o 
   6   2   9      851.99      976.08     49.23 o 
   7   2   9    10053.96     9687.70    170.18 o 
   8   2   9        3.98       81.12     30.82 o 
   9   2   9     5380.52     5126.86    108.82 o 
  10   2   9        4.18       33.17     27.53 o 
  11   2   9     3239.58     3240.04    117.38 o 
  12   2   9      304.61      331.91     41.48 o 
  13   2   9     1395.01     1366.16     70.38 o 
  14   2   9        0.90       40.55     41.38 o 
   0   3   9      898.74      943.97     83.68 o 
   1   3   9       55.40       65.67     29.65 o 
   2   3   9      614.70      678.31     47.40 o 
   3   3   9        9.15       46.50     31.98 o 
   4   3   9       43.76       -3.84     31.15 o 
   5   3   9      964.92      956.60     60.17 o 
   6   3   9       73.35       95.54     39.13 o 
   7   3   9     4460.24     4351.72    138.33 o 
   8   3   9       30.57       31.93     34.42 o 
   9   3   9       93.40       38.49     31.58 o 
  10   3   9       19.66      -12.92     31.40 o 
  11   3   9      624.48      605.81     45.32 o 
  12   3   9       28.82      -20.64     44.26 o 
  13   3   9       55.10      114.36     44.59 o 
   1   4   9     5301.55     4777.36    165.49 o 
   2   4   9       79.17      166.45     42.55 o 
   3   4   9    16658.32    16261.05    288.78 o 
   4   4   9      540.81      726.47     56.48 o 
   5   4   9     7230.64     6781.45    159.63 o 
   6   4   9      364.51      451.64     50.25 o 
   7   4   9      637.58      518.85     50.27 o 
   8   4   9        3.66       -0.53     36.96 o 
   9   4   9      690.44      779.72     57.80 o 
  10   4   9        0.08       18.94     37.57 o 
  11   4   9      496.79      480.38     56.41 o 
  12   4   9      140.23      221.90     68.64 o 
   0   5   9      502.85      399.01     60.55 o 
   1   5   9       23.43       56.49     33.88 o 
   2   5   9      350.64      356.12     43.98 o 
   3   5   9       17.05      -15.94     34.35 o 
   4   5   9       37.44       51.35     37.53 o 
   5   5   9      491.28      450.06     50.79 o 
   6   5   9        7.44       -1.42     39.41 o 
   7   5   9     2076.60     1973.40     84.61 o 
   8   5   9        6.05       18.29     47.02 o 
   9   5   9       63.63       18.93     55.80 o 
  10   5   9       11.68       46.41     59.54 o 
  11   5   9      308.22      191.97     56.56 o 
   1   6   9     2702.38     2729.49     91.04 o 
   2   6   9       37.85       49.30     38.75 o 
   3   6   9      165.01      143.29     42.77 o 
   4   6   9      267.09      194.17     45.10 o 
   5   6   9      910.85      948.76     62.09 o 
   6   6   9      215.96      283.31     61.45 o 
   7   6   9     3349.25     3228.81    142.69 o 
   8   6   9        0.34       46.14     53.41 o 
   9   6   9     1958.85     1834.21     99.28 o 
   0   7   9      122.54       94.87     66.32 o 
   1   7   9       10.19       -6.31     44.70 o 
   2   7   9       93.49       25.25     43.23 o 
   3   7   9        4.17      -24.95     41.82 o 
   4   7   9        2.91      -42.02     42.02 o 
   5   7   9      178.60      163.04     55.20 o 
   6   7   9       11.12      -49.24     49.24 o 
   7   7   9      746.86      836.14     76.69 o 
   1   8   9     1314.13     1283.32     97.34 o 
   0   0  10      670.96      770.30    154.41 o 
   1   0  10      808.21      798.96     61.74 o 
   2   0  10     4097.35     4159.12    130.74 o 
   3   0  10     2682.81     2583.89    101.61 o 
   4   0  10     6211.47     5958.15    219.85 o 
   5   0  10     1015.56     1113.39     98.82 o 
   6   0  10     1447.90     1465.95     79.54 o 
   7   0  10        6.54       26.92     42.01 o 
   8   0  10     2129.07     2132.20    109.57 o 
   9   0  10      104.82      140.98     53.86 o 
  10   0  10     3469.71     3347.80    143.11 o 
  11   0  10      676.00      861.14     81.01 o 
  12   0  10     1366.89     1310.81    127.12 o 
  13   0  10        3.50       27.52     64.62 o 
   1   1  10     4447.73     4535.67    174.01 o 
   2   1  10       91.53      104.21     32.12 o 
   3   1  10       63.56       24.80     30.62 o 
   4   1  10      461.21      513.18     41.36 o 
   5   1  10      199.52      143.88     27.53 o 
   6   1  10        4.37      -17.28     35.15 o 
   7   1  10       65.49      102.51     32.89 o 
   8   1  10       27.34       59.40     30.45 o 
   9   1  10       10.69       16.43     35.73 o 
  10   1  10      651.03      748.84     54.27 o 
  11   1  10      470.13      508.11     50.47 o 
  12   1  10        1.86       -1.21     40.67 o 
  13   1  10      270.29      283.34     48.36 o 
   0   2  10    13521.77    13614.95    376.29 o 
   1   2  10      521.57      682.07     74.90 o 
   2   2  10     5203.31     5222.85    210.41 o 
   3   2  10     2209.92     2228.67    107.58 o 
   4   2  10     2493.63     2468.24    126.58 o 
   5   2  10     1067.62     1119.36     61.35 o 
   6   2  10     5668.10     5736.72    139.32 o 
   7   2  10       28.04       69.99     34.45 o 
   8   2  10     2332.54     2332.97     76.86 o 
   9   2  10      131.41      165.33     41.64 o 
  10   2  10      375.11      406.09     44.34 o 
  11   2  10      671.49      757.60     52.33 o 
  12   2  10      490.91      533.42     60.87 o 
   1   3  10     3353.49     3377.97    138.04 o 
   2   3  10       29.01       37.80     36.01 o 
   3   3  10        6.68        2.79     34.71 o 
   4   3  10      446.44      395.99     48.56 o 
   5   3  10      186.60       94.29     50.60 o 
   6   3  10        2.01      -36.63     36.63 o 
   7   3  10       36.66       21.72     38.98 o 
   8   3  10       13.76      -22.74     38.20 o 
   9   3  10        7.50       10.81     39.99 o 
  10   3  10      489.44      451.86     52.73 o 
  11   3  10      350.36      402.42     57.95 o 
  12   3  10        3.01      106.56     61.16 o 
   0   4  10      412.18      373.71     61.55 o 
   1   4  10      214.13      207.36     45.05 o 
   2   4  10     2853.86     3060.02    102.89 o 
   3   4  10     1150.39     1125.89     68.83 o 
   4   4  10     3769.61     3665.31    113.28 o 
   5   4  10      565.59      547.93     55.57 o 
   6   4  10      841.32      920.84     64.86 o 
   7   4  10        9.80        7.25     41.56 o 
   8   4  10     1439.72     1594.78     78.58 o 
   9   4  10       64.29      130.40     47.38 o 
  10   4  10     1995.00     2088.08     88.41 o 
  11   4  10      309.66      415.41     72.36 o 
   1   5  10     1857.24     2035.67     81.21 o 
   2   5  10       13.22      -23.38     40.82 o 
   3   5  10       12.11      -40.99     40.99 o 
   4   5  10      236.66      222.94     50.66 o 
   5   5  10       67.35       10.59     43.86 o 
   6   5  10        0.29      -43.96     43.96 o 
   7   5  10       17.72        5.72     45.82 o 
   8   5  10        6.09      -44.95     44.95 o 
   9   5  10        0.38      -45.61     45.61 o 
   0   6  10     4444.39     4391.98    198.44 o 
   1   6  10       97.52       98.60     47.35 o 
   2   6  10     1896.49     2076.94     86.79 o 
   3   6  10      520.10      523.26     62.18 o 
   4   6  10     1063.77      971.23     73.59 o 
   5   6  10      261.50      253.21     56.71 o 
   6   6  10     2041.49     2112.43    103.32 o 
   7   6  10       11.91       49.01     51.83 o 
   1   7  10      576.09      570.13     65.17 o 
   2   7  10        5.79      -33.57     45.94 o 
   3   7  10        0.55      -46.56     46.56 o 
   1   0  11      758.86      728.25     86.71 o 
   2   0  11        0.58       -2.51     48.14 o 
   3   0  11     1294.18     1207.75    171.29 o 
   4   0  11        0.28        6.41     54.11 o 
   5   0  11      541.60      654.41     74.03 o 
   6   0  11      524.91      603.03     69.99 o 
   7   0  11     1882.50     2201.15    140.36 o 
   8   0  11      247.80      391.91     78.97 o 
   9   0  11     4461.75     4071.36    193.87 o 
  10   0  11      139.99      242.19     83.48 o 
  11   0  11     1680.29     1581.72    105.10 o 
   0   1  11      588.09      629.33     74.42 o 
   1   1  11       65.55       67.52     37.59 o 
   2   1  11      212.36      175.64     41.51 o 
   3   1  11      111.25       14.56     37.63 o 
   4   1  11     1064.65     1240.35     65.59 o 
   5   1  11     1411.04     1425.40     61.97 o 
   6   1  11       72.59      101.40     42.36 o 
   7   1  11      839.33      818.36     60.32 o 
   8   1  11      273.94      273.68     45.92 o 
   9   1  11      340.35      386.45     71.41 o 
  10   1  11        1.77      -37.89     41.69 o 
  11   1  11        0.46       26.36     44.94 o 
   1   2  11     6274.38     6336.26    255.70 o 
   2   2  11       10.65       41.99     42.46 o 
   3   2  11     4663.32     4741.50    171.31 o 
   4   2  11        0.07       63.65     39.88 o 
   5   2  11     4818.18     4833.68    140.54 o 
   6   2  11      387.70      401.49     49.61 o 
   7   2  11     1416.27     1313.87     68.73 o 
   8   2  11      152.21      179.99     44.99 o 
   9   2  11       37.40       66.79     42.89 o 
  10   2  11      159.50      243.58     57.62 o 
  11   2  11      165.51      143.30     55.29 o 
   0   3  11      211.32      414.08    109.82 o 
   1   3  11       28.08       56.02     44.30 o 
   2   3  11      144.62      174.23     48.55 o 
   3   3  11       92.86      131.27     48.90 o 
   4   3  11      691.96      725.87     65.66 o 
   5   3  11      918.79      822.92     66.51 o 
   6   3  11       33.75       42.80     44.02 o 
   7   3  11      622.15      566.53     56.45 o 
   8   3  11      188.08      183.06     47.40 o 
   9   3  11      240.87      307.86     52.01 o 
  10   3  11        4.62       -9.93     45.16 o 
   1   4  11      635.14      703.51     63.74 o 
   2   4  11       17.86        3.65     49.88 o 
   3   4  11      776.26      790.48     64.86 o 
   4   4  11        3.90       32.26     45.42 o 
   5   4  11      416.84      367.95     56.48 o 
   6   4  11      269.06      334.52     55.61 o 
   7   4  11     1227.19     1341.74     77.42 o 
   8   4  11      137.61      205.27     53.66 o 
   9   4  11     2498.16     2488.45    126.70 o 
   0   5  11      114.72       65.55     71.60 o 
   1   5  11       12.61       19.87     55.29 o 
   2   5  11       49.75       43.87     48.93 o 
   3   5  11       52.54      -34.33     48.95 o 
   4   5  11      295.31      234.91     55.59 o 
   5   5  11      459.21      420.33     61.61 o 
   6   5  11       30.09       46.20     52.09 o 
   7   5  11      312.15      294.77     60.34 o 
   1   6  11     2124.77     2137.27    108.22 o 
   2   6  11        8.54       33.12     55.76 o 
   3   6  11     1691.85     1726.54    127.45 o 
   4   6  11        0.15      -22.19     75.08 o 
   0   0  12     3971.15     4098.68    287.54 o 
   1   0  12      151.22      227.95     77.64 o 
   2   0  12     2633.52     2409.43    152.92 o 
   3   0  12      558.03      693.09    100.63 o 
   4   0  12      665.03      703.69     79.84 o 
   5   0  12      474.46      483.53     73.80 o 
   6   0  12      818.98      827.86     84.36 o 
   7   0  12      381.56      611.28     96.16 o 
   8   0  12     2016.96     2195.26    144.15 o 
   9   0  12       90.63      295.94     85.25 o 
   1   1  12      667.07      536.09     52.43 o 
   2   1  12      418.75      421.90     56.60 o 
   3   1  12      732.73      717.54     63.51 o 
   4   1  12        1.93       21.90     45.12 o 
   5   1  12        0.01      -43.85     43.85 o 
   6   1  12       46.92       71.99     52.83 o 
   7   1  12      260.89      336.04     81.00 o 
   8   1  12        2.57       47.51     61.30 o 
   9   1  12        6.36       84.16     62.04 o 
   0   2  12      551.73      484.92     79.02 o 
   1   2  12      164.16      239.81     50.20 o 
   2   2  12     1007.48     1196.31     70.81 o 
   3   2  12      461.35      437.65     55.21 o 
   4   2  12     2366.94     2334.61    100.47 o 
   5   2  12      309.71      334.46     57.47 o 
   6   2  12     1473.51     1326.31     79.99 o 
   7   2  12      284.36      190.99     59.79 o 
   8   2  12      197.40      143.52     59.83 o 
   1   3  12      436.99      394.70     66.04 o 
   2   3  12      324.24      326.40     55.17 o 
   3   3  12      653.07      708.38     70.87 o 
   4   3  12        2.61      -33.53     50.33 o 
   5   3  12        0.36       -8.61     51.43 o 
   6   3  12       44.03       86.97     53.79 o 
   7   3  12      174.18      233.93     57.71 o 
   0   4  12     2242.63     2509.70    210.88 o 
   1   4  12      130.85      125.25     63.81 o 
   2   4  12     1539.17     1541.97     96.31 o 
   3   4  12      317.79      291.10     82.72 o 
   4   4  12      525.30      524.89     71.73 o 
   5   4  12      205.99      197.49     60.59 o 
   6   4  12      563.94      639.00     73.86 o 
   1   5  12      185.34      222.22     71.43 o 
   2   5  12      168.46      177.54     70.62 o 
   1   0  13     3175.28     3287.58    185.45 o 
   2   0  13      274.43      391.24     90.86 o 
   3   0  13     1574.08     1452.56    130.63 o 
   4   0  13        4.03      172.72    108.85 o 
   5   0  13      989.25     1044.26    116.54 o 
   6   0  13      100.50      332.83    125.49 o 
   0   1  13        6.43      -11.69     73.37 o 
   1   1  13       86.19      109.26     55.98 o 
   2   1  13        7.74       94.51     50.26 o 
   3   1  13      278.31      241.65     54.27 o 
   4   1  13       54.95       86.30     50.28 o 
   5   1  13      167.63      182.98     74.93 o 
   6   1  13      109.30      149.27     57.87 o 
   1   2  13       79.36       41.70     46.85 o 
   2   2  13      185.93      179.63     51.85 o 
   3   2  13      422.45      384.70     61.58 o 
   4   2  13        4.96      -30.77     56.17 o 
   5   2  13      563.13      497.01     72.50 o 
   0   3  13       16.98       46.88    109.05 o 
   1   3  13       62.86      147.34     54.17 o 
   2   3  13        6.97      -15.10     54.09 o 
   3   3  13      176.18      206.24     59.73 o 
                                                 
